# Supplementary material for: Associations of particulate matter and its components with emergency room visits for cardiovascular and respiratory diseases
Source: PLoS One. 2017 Aug 15;12(8):e0183224. doi: 10.1371/journal.pone.0183224 (PMC5557583; doi:10.1371/journal.pone.0183224)
Supplement: S1 File — (ZIP) [file pone.0183224.s001.zip]

Archive with 6 entries (6 files):
- Fig. A.tif
- Fig. B.tif
- Fig. C.tif
- Fig. D.pdf
- S1 File_supplementary tables and figures_sunghee_journal_20170331.docx
- data_20170517.csv
