# Supplementary material for: Associations of particulate matter and its components with emergency room visits for cardiovascular and respiratory diseases
Source: PLoS One. 2017 Aug 15;12(8):e0183224. doi: 10.1371/journal.pone.0183224 (PMC5557583; doi:10.1371/journal.pone.0183224)
Supplement: S1 File — (ZIP) [file pone.0183224.s001.zip › data_20170517.csv]

date	pm2.5	pm10	OC	EC	NO3	SO42	NH4	meantemp	mintemp	maxtemp	meanhumi	dow	year	influenza	season	holiday	ma5meantemp	cityname	noacc	noacc_A	noacc_B	noacc_M	noacc_F	circ	circ_A	circ_B	circ_M	circ_F	resp	resp_A	resp_B	resp_M	resp_F
2010-04-17	30.125	54.5605889			15.3876629	11.18053866		7.6	4	12	63.4	7	2010	1	1	0	6.2	Seoul	1081	946	135	576	505	147	76	71	87	60	770	746	24	400	370
2010-04-18	33.79166667	65.26214689						12	6.2	17	54.3	1	2010	1	1	0	7.72	Seoul	988	851	137	516	472	117	64	53	62	55	675	653	22	348	327
2010-04-19	32.125	63.37096774						14.7	12.7	17.4	55.6	2	2010	1	1	0	9.86	Seoul	720	574	146	390	330	147	89	58	91	56	436	402	34	226	210
2010-04-20	31.5	61.09873708						16.8	13.3	20.7	68	3	2010	1	1	0	11.82	Seoul	669	515	154	368	301	146	68	78	84	62	395	359	36	214	181
2010-04-21	18.91666667	36.45756881	5.311228066	1.157107401	9.452813423	7.42910476		14.1	10.7	18.5	69.9	4	2010	1	1	0	13.04	Seoul	631	497	134	333	298	131	65	66	76	55	367	344	23	191	176
2010-04-22	8.125	16.26612903						10.7	9.1	12.7	66.9	5	2010	1	1	0	13.66	Seoul	686	528	158	367	319	112	56	56	54	58	409	370	39	214	195
2010-04-23	15.04166667	25.024						9.3	6.6	14.3	71.4	6	2010	0	1	0	13.12	Seoul	764	610	154	425	339	136	69	67	71	65	487	456	31	280	207
2010-04-24	32.375	55.64880274	10.10693423	1.611534891	11.1484671	5.510250692	9.610863315	11.1	5.4	16.8	50.1	7	2010	0	1	0	12.4	Seoul	954	814	140	510	444	130	68	62	84	46	662	630	32	339	323
2010-04-25	36.66666667	66.49595376						13.6	6.9	19.4	33.5	1	2010	0	1	0	11.76	Seoul	916	778	138	491	425	132	79	53	79	53	617	579	38	321	296
2010-04-26	26.91666667	50.70486111						12.4	10.2	17.8	63.4	2	2010	0	1	0	11.42	Seoul	704	550	154	392	312	160	85	75	101	59	385	365	20	203	182
2010-04-27	18.60869565	37.65121669						7.5	5.1	10.9	71.5	3	2010	0	1	0	10.78	Seoul	652	510	142	362	290	157	90	67	100	57	369	338	31	188	181
2010-04-28	13.75	37.40571429						5	3.3	7.8	77.5	4	2010	0	1	0	9.92	Seoul	614	469	145	331	283	148	73	75	79	69	328	304	24	175	153
2010-04-29	21.625	61.37542662						8.5	3.4	12.4	62	5	2010	0	1	0	9.4	Seoul	626	484	142	336	290	142	73	69	79	63	362	333	29	189	173
2010-04-30	21.79166667	53.41129944						9.6	7	13.2	63.3	6	2010	0	1	0	8.6	Seoul	807	653	154	428	379	142	72	70	82	60	510	484	26	262	248
2010-05-01	22.5	41.94438007						12.3	5.8	17.5	49.5	7	2010	0	1	0	8.58	Seoul	1099	913	186	606	493	158	82	76	88	70	729	683	46	402	327
2010-05-02	27.54166667	66.54225352						17.2	9.9	23.3	43.4	1	2010	0	1	0	10.52	Seoul	871	723	148	473	398	127	56	71	71	56	597	568	29	308	289
2010-05-03	29.875	88.85263158						18.2	16.5	19.5	79.5	2	2010	0	1	0	13.16	Seoul	740	584	156	414	326	148	78	70	97	51	447	414	33	236	211
2010-05-04	28.83333333	85.46594982	3.899674923	0.95499608	7.059609121	12.62801303		20.2	18.2	25.3	70.3	3	2010	0	1	0	15.5	Seoul	775	615	160	425	350	138	63	75	74	64	486	450	36	268	218
2010-05-05	30.08333333	76.95249131						20.6	15.4	25.2	57.5	4	2010	0	1	1	17.7	Seoul	834	670	164	437	397	147	71	76	84	63	544	503	41	282	262
2010-05-06	19.86363636	34.28848485						13.4	10.4	19.8	83.4	5	2010	0	1	0	17.92	Seoul	669	535	134	364	305	127	69	58	67	60	394	366	28	215	179
2010-05-07	19.41666667	41.87244284						14.6	9.6	20.6	52.8	6	2010	0	1	0	17.4	Seoul	718	563	155	398	320	117	56	61	71	46	441	406	35	231	210
2010-05-08	36.20833333	68.99418605	7.565292638	1.602289387	14.60123502	10.30430687	11.68114501	16.7	12.1	23	49.9	7	2010	0	1	0	17.1	Seoul	905	754	151	491	414	130	63	67	85	45	622	581	41	324	298
2010-05-09	42.95833333	79.86267606						19	13.4	25.2	45.8	1	2010	0	1	0	16.86	Seoul	835	694	141	441	394	133	77	56	72	61	547	515	32	290	257
2010-05-10	25.54166667	85.48356808						16.1	12.7	20.9	51.1	2	2010	0	1	0	15.96	Seoul	694	540	154	417	277	134	63	71	75	59	436	397	39	277	159
2010-05-11	19.08333333	61.54642857	5.510601748	1.343243866	6.940653513	4.250175466	5.965842627	12.9	10.5	17	60.4	3	2010	0	1	0	15.86	Seoul	597	441	156	328	269	132	60	72	66	66	332	302	30	185	147
2010-05-12	22.70833333	54.11744186						13.8	8.7	19.6	64.5	4	2010	0	1	0	15.7	Seoul	616	484	132	312	304	127	66	61	62	65	371	337	34	189	182
2010-05-13	29.45833333	64.97408716						16	10.2	21.9	54.8	5	2010	0	1	0	15.56	Seoul	662	504	158	358	304	136	64	72	68	68	386	350	36	208	178
2010-05-14	20.33333333	43.30190931	5.903979014	1.590246197	7.206985753	5.661059703		18	12.1	23.7	40.5	6	2010	0	1	0	15.36	Seoul	749	606	143	404	345	131	67	64	79	52	496	471	25	272	224
2010-05-15	26.5	53.87408313						17	12.9	21.9	49.4	7	2010	0	1	0	15.54	Seoul	995	823	172	547	448	146	76	70	77	69	674	638	36	374	300
2010-05-16	20.95833333	42.78255675						18.2	12.6	25.1	48	1	2010	0	1	0	16.6	Seoul	927	777	150	535	392	152	75	77	95	57	615	588	27	350	265
2010-05-17	26.5	56.17512077						20.3	14.4	27	47.9	2	2010	0	1	0	17.9	Seoul	692	554	138	402	290	132	68	64	75	57	410	387	23	234	176
2010-05-18	11.26086957	19.14285714						17.3	15	19.4	94.4	3	2010	0	1	0	18.16	Seoul	673	535	138	356	317	142	74	68	76	66	382	356	26	195	187
2010-05-19	47.16666667	76.94856459						17.1	14.5	20.9	82.5	4	2010	0	1	0	17.98	Seoul	656	510	146	344	312	137	61	76	71	66	380	352	28	188	192
2010-05-20	63	138.9394299	7.228624248	1.741619964	21.27031269	28.47808765	16.17191839	19.5	13.6	25.4	65.6	5	2010	0	1	0	18.48	Seoul	939	775	164	489	450	137	64	73	74	63	631	595	36	318	313
2010-05-21	60.5	139.6508121						22.1	14.9	28.6	49.8	6	2010	0	1	1	19.26	Seoul	976	869	107	534	442	130	84	46	78	52	684	657	27	364	320
2010-05-22	43.5	93.06920415						20.1	15.7	25.5	61.1	7	2010	0	1	0	19.22	Seoul	920	777	143	493	427	123	62	61	70	53	631	600	31	331	300
2010-05-23	4.590909091	10.51487414						16.1	14.6	18.1	78	1	2010	0	1	0	18.98	Seoul	859	720	139	453	406	124	69	55	74	50	581	555	26	303	278
2010-05-24	9.818181818	18.00934579						13.1	12.2	15.8	93.1	2	2010	0	1	0	18.18	Seoul	632	482	150	343	289	140	73	67	74	66	355	323	32	184	171
2010-05-25	26.70833333	52.67283237						14.9	12.1	18.8	85.6	3	2010	0	1	0	17.26	Seoul	608	459	149	325	283	141	75	66	70	71	339	318	21	183	156
2010-05-26	8.636363636	18.8419244	3.751456417	0.893469605	7.601951404	2.504381187		17.4	14	21.7	60.8	4	2010	0	1	0	16.32	Seoul	602	458	144	336	266	141	83	58	87	54	331	304	27	181	150
2010-05-27	8.458333333	20.72624434						17.4	11.5	24	53	5	2010	0	1	0	15.78	Seoul	655	516	139	363	292	126	64	62	66	60	389	360	29	219	170
2010-05-28	23.66666667	44.77360637						17.3	14.5	20.4	66.4	6	2010	0	1	0	16.02	Seoul	775	619	156	446	329	149	77	72	101	48	474	449	25	258	216
2010-05-29	22.08333333	41.73702032	7.878503049	1.769728961	13.81706422	6.732595874		18.7	14.6	23.3	63.1	7	2010	0	1	0	17.14	Seoul	971	840	131	522	449	114	56	58	59	55	672	641	31	357	315
2010-05-30	15.25	28.93884485						18.9	15	23.4	59.4	1	2010	0	1	0	17.94	Seoul	853	726	127	490	363	110	56	54	70	40	596	565	31	336	260
2010-05-31	14.66666667	28.95537757						17.3	14.3	20	65.5	2	2010	0	1	0	17.92	Seoul	690	560	130	368	322	141	71	70	80	61	433	412	21	231	202
2010-06-01	13.58333333	29.39400922						19.1	12.1	26.2	45	3	2010	0	2	0	18.26	Seoul	833	662	171	467	366	161	85	76	84	77	513	470	43	291	222
2010-06-02	25.25	47.44178082	9.605690628	2.403901221	8.710145872	4.822030834	6.633433901	21	14.8	26.6	48.1	4	2010	0	2	0	19	Seoul	731	581	150	373	358	120	50	70	58	62	486	455	31	260	226
2010-06-03	25.91666667	47.85864486						21.1	16.2	26.5	57.5	5	2010	0	2	0	19.48	Seoul	740	598	142	391	349	147	83	64	76	71	455	423	32	242	213
2010-06-04	20.25	41.11630559						22.3	16.6	27.9	52	6	2010	0	2	0	20.16	Seoul	798	658	140	442	356	122	58	64	72	50	522	491	31	288	234
2010-06-05	20.29166667	44.63564132						23.3	17.9	28.4	50.1	7	2010	0	2	0	21.36	Seoul	937	800	137	513	424	127	69	58	66	61	656	623	33	354	302
2010-06-06	20.29166667	42.93107345						24.9	19	30.9	43.6	1	2010	0	2	1	22.52	Seoul	897	769	128	512	385	126	70	56	77	49	631	604	27	358	273
2010-06-07	19.375	37.11590909						25.4	20.9	31.4	47	2	2010	0	2	0	23.4	Seoul	718	556	162	399	319	132	68	64	83	49	437	392	45	234	203
2010-06-08	17.33333333	33.80936073						25.7	19.3	31.8	34.1	3	2010	1	2	0	24.32	Seoul	606	474	132	342	264	130	69	61	82	48	355	326	29	189	166
2010-06-09	30.16666667	58.02201622						26	20.5	30.6	42.3	4	2010	1	2	0	25.06	Seoul	623	486	137	336	287	124	56	68	75	49	372	344	28	192	180
2010-06-10	43.375	76.70799537						26.5	21.7	32.7	46.8	5	2010	1	2	0	25.7	Seoul	662	535	127	352	310	124	59	65	63	61	417	387	30	223	194
2010-06-11	30.04166667	52.98723898						25.6	21.6	31.2	44.3	6	2010	1	2	0	25.84	Seoul	737	593	144	414	323	119	51	68	57	62	482	445	37	280	202
2010-06-12	18.58333333	27.76993166						17.9	16.9	22	91.5	7	2010	1	2	0	24.34	Seoul	805	689	116	441	364	102	53	49	48	54	556	530	26	304	252
2010-06-13	16.125	24.64236902						22	17.5	27.2	81.3	1	2010	1	2	0	23.6	Seoul	794	676	118	436	358	118	55	63	68	50	525	510	15	295	230
2010-06-14	19.58333333	32.98007034						22.8	20	26.4	80.6	2	2010	1	2	0	22.96	Seoul	597	438	159	332	265	150	74	76	87	63	331	295	36	180	151
2010-06-15	14.41666667	27.36145952						24.4	20.7	29.7	70.8	3	2010	1	2	0	22.54	Seoul	571	445	126	309	262	119	58	61	72	47	331	308	23	172	159
2010-06-16	31.20833333	49.64196123	5.317859904	1.301783539	4.264071197	12.18799298	10.04732565	22.3	20.2	25.6	75.3	4	2010	0	2	0	21.88	Seoul	506	399	107	265	241	99	51	48	51	48	298	280	18	147	151
2010-06-17	96.375	151.2188591						24	20.9	27.6	73.1	5	2010	0	2	0	23.1	Seoul	630	483	147	340	290	116	61	55	60	56	367	335	32	194	173
2010-06-18	83.70833333	128.591716						25.9	22.8	31.1	67.5	6	2010	0	2	0	23.88	Seoul	730	592	138	417	313	141	79	62	84	57	471	440	31	265	206
2010-06-19	50.70833333	79.96062053						23	21.5	25.8	79.1	7	2010	0	2	0	23.92	Seoul	921	800	121	526	395	119	70	49	58	61	646	624	22	380	266
2010-06-20	28.79166667	46.43259086						23	20.8	27	74.9	1	2010	0	2	0	23.64	Seoul	863	720	143	509	354	118	56	62	69	49	584	548	36	347	237
2010-06-21	31.70833333	58.09512485						22.2	18.1	27.8	69	2	2010	0	2	0	23.62	Seoul	605	477	128	338	267	132	76	56	78	54	348	320	28	190	158
2010-06-22	19.75	52.88836105	7.080087799	1.80710791	3.145127763	5.206933741	6.010688614	21.6	18.4	25.2	50.8	3	2010	0	2	0	23.14	Seoul	569	435	134	325	244	113	61	52	64	49	315	289	26	187	128
2010-06-23	22.33333333	44.66431095						23	16.7	28.6	53.6	4	2010	0	2	0	22.56	Seoul	602	472	130	366	236	120	69	51	84	36	346	313	33	215	131
2010-06-24	32.25	58.25087515						24.4	18.5	30.8	54.8	5	2010	0	2	0	22.84	Seoul	609	473	136	342	267	136	65	71	72	64	354	330	24	201	153
2010-06-25	39.83333333	66.83078731						26.7	20.3	32.5	50.1	6	2010	0	2	0	23.58	Seoul	614	485	129	331	283	104	50	54	55	49	386	359	27	205	181
2010-06-26	21.33333333	35.31904762						24.8	21.4	27.2	59.9	7	2010	0	2	0	24.1	Seoul	816	668	148	465	351	154	77	77	88	66	524	497	27	302	222
2010-06-27	14.73913043	23.4947245						21.8	20.9	23.3	85.5	1	2010	0	2	0	24.14	Seoul	709	600	109	419	290	115	71	44	64	51	471	444	27	287	184
2010-06-28	34.08333333	56.54227053						24.6	19.7	30.5	67.9	2	2010	0	2	0	24.46	Seoul	590	450	140	356	234	129	71	58	71	58	325	299	26	206	119
2010-06-29	39.79166667	67.06755127						23.9	21.4	27.2	74	3	2010	0	2	0	24.36	Seoul	563	444	119	341	222	130	79	51	75	55	318	295	23	199	119
2010-06-30	32.04166667	53.33412604						22.8	20.6	24.8	81.1	4	2010	0	2	0	23.58	Seoul	582	447	135	318	264	135	79	56	79	56	317	289	28	171	146
2010-07-01	39.16666667	64.1990232						26.1	21.9	30.7	72.1	5	2010	0	2	0	23.84	Seoul	663	503	160	366	297	145	67	78	77	68	374	344	30	213	161
2010-07-02	32.875	55.65422886						24.9	23.8	25.9	89	6	2010	0	2	0	24.46	Seoul	698	539	159	398	300	139	69	70	71	68	393	357	36	237	156
2010-07-03	23.375	36.71702638						24.1	22.5	25.7	88.1	7	2010	0	2	0	24.36	Seoul	827	715	112	474	353	120	81	39	67	53	546	522	24	313	233
2010-07-04	12.45833333	22.33491686						26.5	23.4	29.9	72	1	2010	0	2	0	24.88	Seoul	755	618	137	429	326	104	51	53	71	33	487	459	28	270	217
2010-07-05	34.08333333	56.42509135						26.1	23.1	30.8	74.1	2	2010	0	2	0	25.54	Seoul	608	449	159	345	263	151	78	73	84	67	334	300	34	192	142
2010-07-06	47.41666667	76.33414634						26	21.7	31.6	61.6	3	2010	0	2	0	25.52	Seoul	529	403	126	295	234	126	71	55	69	57	287	265	22	160	127
2010-07-07	38.16666667	61.4373494						25.6	22.4	29.6	68	4	2010	0	2	0	25.66	Seoul	567	428	139	313	254	125	63	62	63	62	317	285	32	186	131
2010-07-08	24.20833333	43.25524476						24.7	21.9	29.6	64.6	5	2010	0	2	0	25.78	Seoul	555	430	125	317	238	115	63	52	66	49	311	288	23	177	134
2010-07-09	23.375	38.97655334						24.9	21.2	29.8	64.4	6	2010	0	2	0	25.46	Seoul	625	491	134	345	280	116	62	54	64	52	378	349	29	203	175
2010-07-10	26.41666667	41.63766389						25.6	21.7	29.2	64.6	7	2010	0	2	0	25.36	Seoul	748	625	123	410	338	116	62	54	69	47	517	488	29	281	236
2010-07-11	16.91666667	26.22261072						23.8	22.2	26.5	67.8	1	2010	0	2	0	24.92	Seoul	653	525	128	370	283	114	57	57	62	52	409	386	23	234	175
2010-07-12	12.83333333	24.38011696						25.1	21	28.6	61.3	2	2010	0	2	0	24.82	Seoul	549	423	126	326	223	125	64	61	69	56	314	291	23	192	122
2010-07-13	14.08333333	24.95449242						26.1	22	31.3	67.5	3	2010	0	2	0	25.1	Seoul	517	380	137	302	215	123	62	61	71	52	283	256	27	156	127
2010-07-14	21.25	36.16060961	7.83879129	1.69096848	4.954416264	4.255517418	5.932874649	24.8	21.8	27.7	74	4	2010	0	2	0	25.08	Seoul	526	393	133	267	259	121	58	63	53	68	288	265	23	150	138
2010-07-15	33.375	54.5229682						26	22.7	30	67.8	5	2010	0	2	0	25.16	Seoul	543	401	142	315	228	127	55	72	68	59	306	276	30	195	111
2010-07-16	18.7826087	30.05826397						23.7	21.6	27.7	83.4	6	2010	0	2	0	25.14	Seoul	545	428	117	313	232	124	71	53	63	61	316	287	29	185	131
2010-07-17	6.782608696	13.26840855						23.2	22.1	24.2	89.8	7	2010	0	2	0	24.76	Seoul	775	630	145	448	327	132	74	58	65	67	466	432	34	273	193
2010-07-18	6.916666667	15.62410501						25.9	23.1	29.1	74	1	2010	0	2	0	24.72	Seoul	715	604	111	410	305	113	68	45	77	36	468	438	30	259	209
2010-07-19	10.125	22.37902265						26.7	25	30.1	73.3	2	2010	0	2	0	25.1	Seoul	534	412	122	285	249	110	58	52	54	56	312	286	26	169	143
2010-07-20	13.04166667	26.13504075	5.793715396	1.772377133	3.455301743	3.868184929	11.21973535	28.2	24.1	32.3	68.1	3	2010	0	2	0	25.54	Seoul	555	434	121	338	217	135	75	60	84	51	286	271	15	171	115
2010-07-21	12.08333333	23.88661037						27.8	26.3	29.7	68.5	4	2010	0	2	0	26.36	Seoul	529	410	119	290	239	127	70	57	69	58	295	276	19	166	129
2010-07-22	7.666666667	15.92583732						27.1	25.9	29.6	74.3	5	2010	0	2	0	27.14	Seoul	547	399	148	323	224	119	57	62	66	53	306	269	37	190	116
2010-07-23	9.875	18.45041816						24.4	23	25.9	84	6	2010	0	2	0	26.84	Seoul	614	492	122	332	282	122	70	52	67	55	358	333	25	196	162
2010-07-24	30.95833333	48.22786305						25.6	23.6	29.3	80	7	2010	0	2	0	26.62	Seoul	768	652	116	428	340	111	58	53	57	54	503	482	21	281	222
2010-07-25	13.41666667	21.3317757	3.936618228	0.480233067	2.138066571	6.176100997	5.231815658	26	23.5	30	77.6	1	2010	0	2	0	26.18	Seoul	694	583	111	399	295	107	60	47	59	48	469	444	25	261	208
2010-07-26	8.791666667	17.88042204						25.4	23	28.6	80.4	2	2010	0	2	0	25.7	Seoul	547	411	136	307	240	141	70	71	75	66	295	270	25	164	131
2010-07-27	13.25	22.63420428						26.9	24.4	30.8	69.4	3	2010	0	2	0	25.66	Seoul	558	416	142	297	261	128	65	63	63	65	295	270	25	164	131
2010-07-28	10	19.8941736	4.477792372	1.388085902				27	23.7	31.2	69.6	4	2010	0	2	0	26.18	Seoul	533	400	133	285	248	112	49	63	52	60	301	279	22	168	133
2010-07-29	13.375	24.74475524						26.8	24.7	30.6	75.5	5	2010	0	2	0	26.42	Seoul	555	425	130	313	242	126	67	59	66	60	315	284	31	178	137
2010-07-30	22.20833333	38.40534262						27	25.1	30.8	74.9	6	2010	0	2	0	26.62	Seoul	608	473	135	355	253	129	61	68	73	56	359	334	25	215	144
2010-07-31	32.79166667	50.61233993	2.518518377	0.726171125				27	24.9	30.1	77.3	7	2010	0	2	0	26.94	Seoul	791	654	137	447	344	122	55	67	69	53	526	501	25	295	231
2010-08-01	33.95833333	51.29084589						27.5	26.1	31	78.5	1	2010	0	2	0	27.06	Seoul	726	582	144	403	323	144	78	66	76	68	432	409	23	241	191
2010-08-02	25.375	42.03804994						27.3	25.4	31.8	77.3	2	2010	0	2	0	27.12	Seoul	576	432	144	324	252	157	88	69	84	73	286	259	27	163	123
2010-08-03	19.41666667	39.26518692	7.299185696	1.772524292	2.657775926	4.526776412	2.467458498	27.6	24	32.1	59.4	3	2010	0	2	0	27.28	Seoul	518	396	122	288	230	112	57	55	50	62	302	277	25	175	127
2010-08-04	39.125	60.82746479						28.1	25.8	31.9	72.1	4	2010	0	2	0	27.5	Seoul	515	380	135	288	227	129	59	70	71	58	273	258	15	157	116
2010-08-05	27.125	42.31431898						29.2	26	33.8	74.5	5	2010	0	2	0	27.94	Seoul	562	434	128	310	252	120	56	64	69	51	324	301	23	181	143
2010-08-06	9.875	20.94942529						28.3	26.3	31	76.3	6	2010	0	2	0	28.1	Seoul	608	457	151	347	261	114	56	58	69	45	347	313	34	201	146
2010-08-07	9.875	21.86004515						26.2	24.3	28.2	86.4	7	2010	0	2	0	27.88	Seoul	657	530	127	354	303	110	55	55	69	41	404	374	30	208	196
2010-08-08	14.41666667	28.64785553						27.3	24	31.6	70.5	1	2010	0	2	0	27.82	Seoul	628	499	129	342	286	117	62	55	68	49	376	356	20	196	180
2010-08-09	17.41666667	31.81590909						28.6	24.1	33.3	62.9	2	2010	0	2	0	27.92	Seoul	526	402	124	315	211	125	71	54	81	44	271	248	23	165	106
2010-08-10	14.95652174	24.90432802						26.5	24.9	29.8	82.4	3	2010	0	2	0	27.38	Seoul	496	350	146	268	228	134	56	78	67	67	240	224	16	130	110
2010-08-11	9.25	18.43778281						28.2	25	32.7	73.9	4	2010	0	2	0	27.36	Seoul	497	356	141	270	227	123	61	62	68	55	243	220	23	138	105
2010-08-12	25.91666667	41.75198188			2.585165098	4.640229702	2.234933801	23.7	21.7	26.7	78.6	5	2010	0	2	0	26.86	Seoul	513	374	139	304	209	131	65	66	76	55	278	254	24	166	112
2010-08-13	29.58333333	47.57109557						26	21.5	29.6	85.9	6	2010	0	2	0	26.6	Seoul	565	441	124	321	244	136	75	61	79	57	305	284	21	174	131
2010-08-14	29.91666667	53.12712826						26.9	25.3	29.1	84.4	7	2010	0	2	0	26.26	Seoul	660	539	121	367	293	131	71	60	62	69	402	383	19	235	167
2010-08-15	29.95652174	46.66174801						26.6	24.6	30.2	80.5	1	2010	0	2	1	26.28	Seoul	644	510	134	380	264	138	75	63	79	59	389	362	27	227	162
2010-08-16	38.95833333	67.35300926						24.8	22.8	26.7	78.3	2	2010	0	2	0	25.6	Seoul	532	398	134	294	238	124	63	61	63	61	275	256	19	157	118
2010-08-17	27.79166667	53.06150342	9.985670087	1.985137126	10.38112775	9.859986798	4.731959837	26.3	21	31.8	65.4	3	2010	0	2	0	26.12	Seoul	529	400	129	301	228	122	54	68	65	57	285	267	18	164	121
2010-08-18	17.75	30.42759407						26	22.2	31.2	81.9	4	2010	0	2	0	26.12	Seoul	529	392	137	289	240	133	65	68	75	58	277	251	26	149	128
2010-08-19	16.79166667	29.543379						28.5	24.7	32.9	72.5	5	2010	0	2	0	26.44	Seoul	543	432	111	287	256	128	73	55	61	67	303	289	14	164	139
2010-08-20	20.66666667	34.11288483	6.510300049	1.582815318	2.34342339	6.260124895	3.106187291	28.6	25.5	32.2	71.9	6	2010	0	2	0	26.84	Seoul	628	483	145	358	270	146	82	64	85	61	346	326	20	199	147
2010-08-21	20.54166667	33.36384181						28.6	25.1	32.1	69.3	7	2010	0	2	0	27.6	Seoul	761	637	124	436	325	125	71	54	70	55	511	480	31	293	218
2010-08-22	19.45833333	31.08049887						28.7	25.4	32.5	69.8	1	2010	0	2	0	28.08	Seoul	606	504	102	335	271	106	64	42	64	42	371	353	18	207	164
2010-08-23	10.70833333	20.94600939						26.4	23.7	29.1	84.3	2	2010	0	2	0	28.16	Seoul	494	380	114	289	205	96	46	50	55	41	289	268	21	175	114
2010-08-24	7.913043478	16.31314286						23.7	21.9	25.9	85.4	3	2010	0	2	0	27.2	Seoul	566	411	155	332	234	150	72	78	95	55	293	263	30	164	129
2010-08-25	6	13.10915493						21.6	19.9	22.5	89	4	2010	0	2	0	25.8	Seoul	508	378	130	302	206	115	50	65	74	41	272	256	16	160	112
2010-08-26	9.083333333	18.29638273						24	21.1	26.7	87.4	5	2010	0	2	0	24.88	Seoul	538	420	118	304	234	118	59	59	64	54	316	296	20	187	129
2010-08-27	14.33333333	25.63391813						25.8	23.8	31.8	81.9	6	2010	0	2	0	24.3	Seoul	636	494	142	366	270	143	76	67	82	61	369	344	25	210	159
2010-08-28	11.70833333	22.82188591						25.5	24.7	27.2	83.3	7	2010	0	2	0	24.12	Seoul	729	599	130	412	317	120	70	50	71	49	465	431	34	260	205
2010-08-29	7.166666667	13.69131455						23.7	21.7	26	91.8	1	2010	0	2	0	24.12	Seoul	663	517	146	366	297	138	62	76	67	71	411	391	20	232	179
2010-08-30	15.25	25.47866205						25.8	23.1	29.9	73.3	2	2010	0	2	0	24.96	Seoul	579	455	124	321	258	123	64	59	71	52	323	302	21	180	143
2010-08-31	25.41666667	41.03472222						24.9	22.2	27.2	80.1	3	2010	0	2	0	25.14	Seoul	589	461	128	347	242	129	71	58	71	58	329	299	30	206	123
2010-09-01	8.833333333	18.61079219						26	22.8	31.4	81.6	4	2010	0	3	0	25.18	Seoul	662	505	157	359	303	146	76	70	90	56	352	325	27	187	165
2010-09-02	7.727272727	16.94871795						24	22.2	26.2	83.8	5	2010	0	3	0	24.88	Seoul	594	470	124	317	277	128	70	58	73	55	341	317	24	178	163
2010-09-03	11.16666667	24.27764977						25.4	22.8	30	82.4	6	2010	0	3	0	25.22	Seoul	707	554	153	377	330	147	70	77	81	66	430	402	28	231	199
2010-09-04	13.58333333	27.74489796						26.8	23.3	31.2	75.8	7	2010	0	3	0	25.42	Seoul	800	668	132	437	363	118	59	59	70	48	539	515	24	286	253
2010-09-05	15.68181818	25.87514586						25.1	23.1	30.7	83.3	1	2010	0	3	0	25.46	Seoul	700	569	131	385	315	130	65	65	74	56	428	408	20	230	198
2010-09-06	6.19047619	13.67057444						25.5	22.6	30	77.3	2	2010	0	3	0	25.36	Seoul	605	451	154	342	263	134	66	68	71	63	342	311	31	204	138
2010-09-07	10.5	20.00805524						26.3	22.8	30.8	56.5	3	2010	0	3	0	25.82	Seoul	576	451	125	314	262	125	62	63	62	63	320	303	17	174	146
2010-09-08	9.958333333	24.34256055	4.078810254	0.779533663	1.301212478	2.300133101	0.979385881	22.7	21.6	24.3	48.8	4	2010	0	3	0	25.28	Seoul	587	461	126	334	253	140	80	60	85	55	330	299	31	184	146
2010-09-09	11.16666667	22.1713948						20.9	19	22.5	88	5	2010	0	3	0	24.1	Seoul	583	448	135	320	263	121	52	69	58	63	339	320	19	191	148
2010-09-10	9.636363636	18.40091638						24	22.4	25.8	92	6	2010	0	3	0	23.88	Seoul	692	560	132	388	304	144	77	67	84	60	423	394	29	231	192
2010-09-11	7.15	13.44835681						23.7	22.4	26.1	90.9	7	2010	0	3	0	23.52	Seoul	857	708	149	495	362	150	78	72	92	58	578	547	31	325	253
2010-09-12	10.28571429	17.58410138						22.8	21	26.1	85.4	1	2010	0	3	0	22.82	Seoul	749	632	117	421	328	140	90	50	74	66	470	448	22	261	209
2010-09-13	29.25	51.70728929						23.9	20.9	27.9	76.3	2	2010	0	3	0	23.06	Seoul	672	540	132	388	284	142	80	62	82	60	408	378	30	241	167
2010-09-14	33.16666667	57.31111111	10.45513381	2.648435263	6.393227973	9.002265198	4.384075524	24	21.1	28.6	71.1	3	2010	0	3	0	23.68	Seoul	675	519	156	358	317	149	76	73	66	83	402	368	34	230	172
2010-09-15	15.91666667	31.12484395						24.7	19.2	30.5	56.8	4	2010	0	3	0	23.82	Seoul	692	570	122	374	318	119	67	52	69	50	444	408	36	241	203
2010-09-16	18	36.58962264						24.5	19.2	30	61.8	5	2010	0	3	0	23.98	Seoul	743	592	151	411	332	142	78	64	86	56	462	424	38	249	213
2010-09-17	24.75	46.70691676	8.513086962	2.604581712	3.246792708	4.740715733		24.3	20.1	28.9	66.4	6	2010	0	3	0	24.28	Seoul	827	692	135	451	376	143	74	69	81	62	545	523	22	287	258
2010-09-18	23.875	42.12471655						25.2	21.8	30.3	58.4	7	2010	0	3	0	24.54	Seoul	986	826	160	529	457	125	56	69	66	59	689	649	40	381	308
2010-09-19	22.125	35.60637088	1.993802562	1.04471482	5.934469509	4.742007999	2.05844682	20.8	18.3	23.8	83.4	1	2010	0	3	0	23.9	Seoul	908	772	136	504	404	132	71	61	74	58	642	612	30	361	281
2010-09-20	13.83333333	23.11880046						21.7	18.2	26	82.3	2	2010	0	3	0	23.3	Seoul	1209	1017	192	625	584	176	90	86	97	79	864	815	49	440	424
2010-09-21	12.27272727	19.94165694						21.4	17.9	24.9	93.1	3	2010	0	3	1	22.68	Seoul	1352	1211	141	718	634	134	76	58	74	60	1057	1016	41	569	488
2010-09-22	4.083333333	10.51189128						16.7	14.4	18.8	81.9	4	2010	0	3	1	21.16	Seoul	1248	1094	154	706	542	124	64	60	75	49	947	907	40	543	404
2010-09-23	7	14.7903044						17	12.1	22.8	62.6	5	2010	0	3	1	19.52	Seoul	849	703	146	477	372	140	78	62	77	63	569	534	35	326	243
2010-09-24	11.125	23.07077626						17.6	11.9	23.2	61.5	6	2010	0	3	0	18.88	Seoul	752	605	147	403	349	162	83	79	83	79	444	427	17	245	199
2010-09-25	9.958333333	20.28781038	6.542259416	1.451476603	4.201525135	2.147034871	1.554749389	18.6	13.6	24.1	59.5	7	2010	0	3	0	18.26	Seoul	802	667	135	427	375	144	73	71	84	60	539	512	27	280	259
2010-09-26	11.79166667	22.27683616						18.6	15.2	24.2	60.4	1	2010	0	3	0	17.7	Seoul	719	567	152	379	340	145	69	76	82	63	450	416	34	238	212
2010-09-27	14.75	27.32407407						19	14.9	23.9	73.9	2	2010	0	3	0	18.16	Seoul	611	472	139	327	284	151	84	67	80	71	345	319	26	183	162
2010-09-28	18.04166667	36.6946039						15.6	12.4	18.6	49.8	3	2010	0	3	0	17.88	Seoul	524	383	141	304	220	128	67	61	72	56	286	257	29	168	118
2010-09-29	16.20833333	35.84765178	7.118519887	1.951221627	3.571217816	2.018960629	2.135957204	13	9.8	16.8	61.1	4	2010	0	3	0	16.96	Seoul	486	373	113	267	219	129	75	54	75	54	248	233	15	133	115
2010-09-30	19.79166667	42.06235566						14.6	8.4	20.7	61.5	5	2010	0	3	0	16.16	Seoul	590	447	143	343	247	147	71	76	90	57	352	326	26	201	151
2010-10-01	21.375	42.8875						16	10.8	21.4	66.1	6	2010	0	3	0	15.64	Seoul	699	539	160	409	290	154	88	66	81	73	405	364	41	245	160
2010-10-02	16.875	30.18531073						16	13.7	18.6	79	7	2010	0	3	0	15.04	Seoul	708	590	118	399	309	111	55	56	68	43	483	459	24	266	217
2010-10-03	12.04347826	20.41734104						17	14.4	21.4	78.5	1	2010	0	3	1	15.32	Seoul	696	560	136	383	313	149	75	74	88	61	426	398	28	233	193
2010-10-04	11.25	20.06706587						14	12.4	16.7	77.1	2	2010	0	3	0	15.52	Seoul	580	436	144	339	241	154	77	77	87	67	295	271	24	170	125
2010-10-05	17.25	31.12623762	6.737462776	1.523116962	7.214609294	3.214998306	1.913689468	15	11.2	19.7	70.8	3	2010	0	3	0	15.6	Seoul	573	424	149	315	258	133	66	67	72	61	303	273	30	168	135
2010-10-06	26	45.17942584						16.1	11.2	22.1	70.3	4	2010	0	3	0	15.62	Seoul	603	461	142	333	270	137	76	61	73	64	335	308	27	187	148
2010-10-07	29.5	49.62752076						17.3	11.9	23.8	69	5	2010	0	3	0	15.88	Seoul	610	467	143	330	280	141	69	72	75	66	345	324	21	197	148
2010-10-08	16.08333333	29.5106383	8.813796728	2.629133813	6.008108646	2.595512884	1.879166252	18.9	15.1	23.2	65.3	6	2010	0	3	0	16.26	Seoul	685	531	154	400	285	157	86	71	105	52	403	373	30	227	176
2010-10-09	10.2173913	20.12829324						19.4	15.4	24.2	66.5	7	2010	0	3	0	17.34	Seoul	707	579	128	393	314	131	69	62	80	51	453	433	20	246	207
2010-10-10	27.125	46.37927107						18.5	14.3	22.8	73.1	1	2010	0	3	0	18.04	Seoul	648	521	127	357	291	130	75	55	87	43	406	375	31	217	189
2010-10-11	43.20833333	71.81322506						18.3	15.6	21.2	80.4	2	2010	0	3	0	18.48	Seoul	554	399	155	308	246	132	65	67	76	56	292	262	30	161	131
2010-10-12	28.75	51.37708831						16.6	13.8	19.2	76.1	3	2010	0	3	0	18.34	Seoul	506	374	132	280	226	121	56	65	66	55	277	252	25	158	119
2010-10-13	26.75	48.18757327	7.413176302	2.360859272	10.43585516	8.810447632	4.884156243	15.7	12.9	19.6	73.1	4	2010	0	3	0	17.7	Seoul	531	407	124	326	205	145	72	73	92	53	281	262	19	169	112
2010-10-14	25.29166667	46.83490566						15.7	12.6	20.4	70	5	2010	0	3	0	16.96	Seoul	554	427	127	315	239	114	59	55	57	57	313	289	24	186	127
2010-10-15	11.125	30.21966019						13.1	9.3	16.9	49.5	6	2010	0	3	0	15.88	Seoul	592	470	122	318	274	121	72	49	72	49	353	320	33	181	172
2010-10-16	22.70833333	48.99534884	7.977363069	2.542160587	4.110082923	4.957336859	3.028482154	16	10.2	21.6	62	7	2010	0	3	0	15.42	Seoul	779	635	144	443	336	124	61	63	69	55	492	465	27	289	203
2010-10-17	25.33333333	51.67171129						15.6	12.1	19.9	54	1	2010	0	3	0	15.22	Seoul	647	506	141	358	289	111	49	62	56	55	407	383	24	233	174
2010-10-18	25.29166667	56.9433294						13.9	9	19.3	47.1	2	2010	0	3	0	14.86	Seoul	551	406	145	310	241	128	57	71	73	55	306	273	33	181	125
2010-10-19	35.58333333	71.68588235						15.9	11	21.7	58.1	3	2010	0	3	0	14.9	Seoul	567	428	139	313	254	137	62	75	76	61	314	290	24	168	146
2010-10-20	46.91666667	88.58872902						15.2	12.7	19.5	71.3	4	2010	0	3	0	15.32	Seoul	593	440	153	341	252	153	75	78	85	68	303	278	25	172	131
2010-10-21	26.16666667	49.60194175						15.8	10.2	21.9	64.5	5	2010	0	3	0	15.28	Seoul	583	431	152	333	250	155	80	75	91	64	325	286	39	186	139
2010-10-22	13.83333333	27.87244284						16.9	12.8	22.4	59.3	6	2010	0	3	0	15.54	Seoul	615	452	163	353	262	139	72	67	79	60	331	295	36	191	140
2010-10-23	17.66666667	34.47563805						15.9	11.7	20.2	65	7	2010	0	3	0	15.94	Seoul	757	629	128	430	327	135	74	61	74	61	498	473	25	276	222
2010-10-24	22.45833333	41.08060748						17.2	13.6	23.4	62.9	1	2010	0	3	0	16.2	Seoul	624	515	109	350	274	113	62	51	58	55	378	360	18	211	167
2010-10-25	20.875	53.3964497						9.9	4.4	15.1	46.9	2	2010	0	3	0	15.14	Seoul	599	458	141	321	278	141	75	66	74	67	323	299	24	168	155
2010-10-26	8.708333333	32.46980676	4.153896492	0.457076893	4.521771831	1.361383887	0.893800533	4	0.9	8.2	26.3	3	2010	0	3	0	12.78	Seoul	544	411	133	314	230	135	66	69	75	60	294	268	26	165	129
2010-10-27	13.16666667	31.5934466						5.6	0.7	10.1	35.3	4	2010	0	3	0	10.52	Seoul	518	381	137	300	218	138	64	74	76	62	276	248	28	164	112
2010-10-28	21.16666667	46.20075758						7.2	2.1	12.3	37.5	5	2010	0	3	0	8.78	Seoul	556	416	140	313	243	133	70	63	75	58	304	273	31	174	130
2010-10-29	21.95833333	48.82997481						9.6	3.4	16.7	37.4	6	2010	0	3	0	7.26	Seoul	646	490	156	369	277	157	81	76	87	70	353	316	37	207	146
2010-10-30	21.58333333	43.57568534						11.7	6.4	17.8	43.6	7	2010	0	3	0	7.62	Seoul	705	585	120	389	316	126	63	63	70	56	441	423	18	248	193
2010-10-31	17.83333333	33.21190476						12	7.1	17	52.6	1	2010	0	3	0	9.22	Seoul	577	452	125	335	242	127	65	62	79	48	340	314	26	194	146
2010-11-01	25.54166667	56.23769508						11.4	6.8	16.7	52.3	2	2010	0	3	0	10.38	Seoul	655	501	154	344	311	157	87	70	76	81	351	324	27	189	162
2010-11-02	14.54166667	41.9031477						5	2.5	9.2	33.8	3	2010	0	3	0	9.94	Seoul	531	393	138	284	247	140	66	74	72	68	287	262	25	156	131
2010-11-03	16.54166667	41.62711864	8.412558947	1.870928458	5.559055702	2.816588222	2.705407108	7.2	0.8	12.6	52.8	4	2010	0	3	0	9.46	Seoul	555	407	148	304	251	123	56	67	81	42	305	279	26	160	145
2010-11-04	40.70833333	80.87185629						10.6	5.7	16	66.6	5	2010	0	3	0	9.24	Seoul	610	452	158	357	253	143	69	74	76	67	346	305	41	203	143
2010-11-05	75.125	136.802381						11.2	7	15.1	80.1	6	2010	0	3	0	9.08	Seoul	687	514	173	379	308	146	65	81	85	61	404	368	36	226	178
2010-11-06	121.6666667	198.278169	29.20024255	3.075642935	37.43774952	36.84692779	13.69064265	12.7	11.1	14.8	83.1	7	2010	0	3	0	9.34	Seoul	756	613	143	418	338	143	68	75	75	68	476	449	27	261	215
2010-11-07	110.4583333	176.3708134						12.3	10.8	14.3	74	1	2010	0	3	0	10.8	Seoul	623	486	137	355	268	137	67	70	80	57	354	327	27	199	155
2010-11-08	18.25	36.5						7	1.8	11.4	62.5	2	2010	0	3	0	10.76	Seoul	589	460	129	319	270	150	91	59	87	63	318	296	22	162	156
2010-11-09	7.833333333	21.8031401	3.359038137	0.495466581	2.829742643	1.34753808	0.989259116	2.9	1.2	6.5	41.8	3	2010	0	3	0	9.22	Seoul	555	410	145	333	222	139	73	66	86	53	283	254	29	164	119
2010-11-10	13.79166667	28.41728395						4.1	-0.5	9.1	37.9	4	2010	0	3	0	7.8	Seoul	587	452	135	318	269	147	81	66	78	69	310	281	29	172	138
2010-11-11	39.29166667	185.8206651						9.3	3.2	15.1	46.5	5	2010	0	3	0	7.12	Seoul	600	449	151	333	267	131	70	61	78	53	330	299	31	177	153
2010-11-12	15.91666667	65.46349942						8.9	6.2	12.6	58	6	2010	0	3	0	6.44	Seoul	684	525	159	354	330	137	64	73	75	62	392	366	26	209	183
2010-11-13	19.75	87.36477273						11.1	5.8	17.4	56.5	7	2010	0	3	0	7.26	Seoul	751	601	150	424	327	131	71	60	67	64	477	441	36	275	202
2010-11-14	12.29166667	40.09436133						5.8	3	12.4	39.9	1	2010	0	3	0	7.84	Seoul	674	533	141	390	284	144	79	65	86	58	406	377	29	229	177
2010-11-15	12.41666667	25.76234214						1.4	-1.6	5.1	37	2	2010	0	3	0	7.3	Seoul	585	423	162	306	279	143	74	69	75	68	298	265	33	161	137
2010-11-16	17.375	34.33217993						3.7	-1.4	8.8	54.4	3	2010	0	3	0	6.18	Seoul	563	408	155	322	241	123	57	66	62	61	318	284	34	187	131
2010-11-17	34.04166667	66.03048066	11.62764491	2.611564972	18.04516558	5.985856495	5.907130889	6.5	3	11.3	62.4	4	2010	0	3	0	5.7	Seoul	530	403	127	282	248	123	70	53	71	52	292	268	24	158	134
2010-11-18	37.20833333	71.09484778						6.5	1.9	12	56	5	2010	0	3	0	4.78	Seoul	609	457	152	345	264	135	65	70	89	46	329	309	20	185	144
2010-11-19	45.66666667	83.44547564						5.9	2.4	10.9	60.1	6	2010	0	3	0	4.8	Seoul	643	506	137	358	285	135	73	62	77	58	367	341	26	209	158
2010-11-20	46.5	83.63564132	15.12165178	2.571300063	22.70806752	12.92802672	8.568001552	7.9	4.1	13.4	58.1	7	2010	0	3	0	6.1	Seoul	826	683	143	457	369	133	72	61	71	62	543	513	30	301	242
2010-11-21	51.33333333	89.70366133						11	6.1	15.6	64.4	1	2010	0	3	0	7.56	Seoul	702	561	141	385	317	120	62	58	62	58	443	405	38	245	198
2010-11-22	15.54166667	38.40683962						6.2	1.9	13.1	51.6	2	2010	0	3	0	7.5	Seoul	639	504	135	358	281	161	92	69	93	68	357	328	29	206	151
2010-11-23	18.375	40.31338028						5.9	-0.6	12.8	44.9	3	2010	0	3	0	7.38	Seoul	580	435	145	302	278	135	77	58	70	65	314	275	39	171	143
2010-11-24	25.45833333	54.28739694	13.52036882	3.634199226	7.961623474	2.551930571	2.781997001	6.3	3.7	10.7	62.1	4	2010	0	3	0	7.46	Seoul	576	443	133	327	249	150	81	69	82	68	300	276	24	172	128
2010-11-25	15.91666667	62.76590636						3.1	-1	6.1	50.9	5	2010	0	3	0	6.5	Seoul	634	492	142	348	286	156	77	79	77	79	346	321	25	196	150
2010-11-26	13.08333333	37.48271752						0.4	-3	4.7	32.5	6	2010	0	3	0	4.38	Seoul	677	536	141	375	302	127	64	63	85	42	408	383	25	215	193
2010-11-27	16.54166667	78.34123223						1.3	-2.7	9.1	47.3	7	2010	0	3	0	3.4	Seoul	791	630	161	417	374	159	81	78	83	76	472	442	30	248	224
2010-11-28	12.41666667	68.00240964						-1.3	-5.2	2	44.6	1	2010	0	3	0	1.96	Seoul	714	589	125	411	303	128	77	51	71	57	439	420	19	255	184
2010-11-29	23.29166667	54.09393579						3.2	-0.8	7.8	61.4	2	2010	0	3	0	1.34	Seoul	605	453	152	349	256	153	80	73	91	62	306	274	32	170	136
2010-11-30	56.125	123.2391048						7.3	4.1	12.5	75.1	3	2010	0	3	0	2.18	Seoul	613	475	138	326	287	119	60	59	67	52	353	319	34	190	163
2010-12-01	84.625	165.2563482	26.43689947	3.653303239	39.41836186	28.05374485	14.44910377	7.2	5.3	10.4	81.4	4	2010	0	4	0	3.54	Seoul	722	541	181	400	322	170	78	92	90	80	402	370	32	229	173
2010-12-02	57.83333333	111.4723204						9.5	5.5	13.5	70	5	2010	0	4	0	5.18	Seoul	627	477	150	340	287	121	66	55	62	59	382	338	44	217	165
2010-12-03	28.25	92.85448196						0	-2.7	7.8	50.8	6	2010	0	4	0	5.44	Seoul	763	593	170	431	332	141	68	73	77	64	486	442	44	280	206
2010-12-04	19.125	43.03009259	11.85739954	2.981311338	5.967472233	2.88103075	2.545896186	1.7	-3.6	5	54.3	7	2010	0	4	0	5.14	Seoul	897	754	143	508	389	140	70	70	71	69	594	563	31	350	244
2010-12-05	24.20833333	55.07781649						8.2	4.9	10.7	68.3	1	2010	0	4	0	5.32	Seoul	794	655	139	444	350	134	70	64	68	66	517	490	27	290	227
2010-12-06	25.79166667	64.35664336						3	-3.2	10.2	58.9	2	2010	0	4	0	4.48	Seoul	635	481	154	346	289	176	93	83	92	84	338	306	32	176	162
2010-12-07	16.41666667	36.04889406						-0.7	-4.8	4.6	37.4	3	2010	0	4	0	2.44	Seoul	626	476	150	356	270	129	64	65	82	47	364	334	30	202	162
2010-12-08	20.79166667	41.00950119						0.4	-2.1	2.2	73.5	4	2010	0	4	0	2.52	Seoul	628	490	138	344	284	121	64	57	69	52	381	341	40	197	184
2010-12-09	20.875	42.22409639						-1.8	-4.3	2.3	56.3	5	2010	0	4	0	1.82	Seoul	666	511	155	377	289	150	70	80	82	68	388	355	33	223	165
2010-12-10	28.66666667	74.96248535						2.9	-2.8	10.1	59.8	6	2010	0	4	0	0.76	Seoul	815	641	174	453	362	169	86	83	97	72	496	459	37	273	223
2010-12-11	22.625	73.86689815						-3.5	-6.2	6.7	38.4	7	2010	0	4	0	-0.54	Seoul	970	831	139	538	432	131	64	67	80	51	693	659	34	370	323
2010-12-12	11.95833333	24.89289872						-1.2	-6.6	3.7	31.4	1	2010	0	4	0	-0.64	Seoul	932	772	160	495	437	143	63	80	79	64	620	593	27	328	292
2010-12-13	21.91666667	43.40581395						3.7	1.7	6.1	38.1	2	2010	0	4	0	0.02	Seoul	753	597	156	403	350	131	68	63	71	60	480	442	38	247	233
2010-12-14	14.41666667	34.03869407						-4	-10.1	1.8	43.3	3	2010	0	4	0	-0.42	Seoul	736	587	149	380	356	155	87	68	92	63	437	400	37	217	220
2010-12-15	11.45833333	38.94002448						-10.5	-12.7	-7.3	37.8	4	2010	0	4	0	-3.1	Seoul	758	613	145	392	366	136	74	62	75	61	494	453	41	251	243
2010-12-16	16.20833333	45.60236686						-7.7	-12.9	-4.1	46.1	5	2010	0	4	0	-3.94	Seoul	845	688	157	447	398	129	66	63	79	50	550	525	25	283	267
2010-12-17	27.91666667	74.26595745						-2.1	-5.5	2.6	74.5	6	2010	0	4	0	-4.12	Seoul	975	817	158	532	443	144	74	70	91	53	670	630	40	352	318
2010-12-18	26.125	94.44811321	12.09703329	2.499125815	6.869380531	4.211681416	3.969321534	0.1	-4.6	5	51.4	7	2010	0	4	0	-4.84	Seoul	1268	1107	161	686	582	138	70	68	71	67	965	921	44	533	432
2010-12-19	32.25	83.89243499						4.9	0.7	8.3	67.9	1	2010	0	4	0	-3.06	Seoul	1093	940	153	593	500	134	69	65	78	56	797	758	39	434	363
2010-12-20	69.625	144.2134571						4.1	1.6	8.8	71	2	2010	0	4	0	-0.14	Seoul	919	725	194	503	416	149	74	75	89	60	611	551	60	322	289
2010-12-21	46.83333333	115.2535211	15.92953493	3.028326181	12.15204037	8.426959878	6.669635313	4.9	0.9	10.8	49.1	3	2010	0	4	0	2.38	Seoul	897	713	184	475	422	146	71	75	83	63	602	539	63	319	283
2010-12-22	29.5	70.3760282						4	0.3	8.3	61.6	4	2010	0	4	0	3.6	Seoul	972	805	167	503	469	141	66	75	87	54	686	641	45	328	358
2010-12-23	29.625	72.12441315						-1.9	-9.5	4.5	52	5	2010	0	4	0	3.2	Seoul	1079	948	131	541	538	135	81	54	69	66	803	763	40	406	397
2010-12-24	15.625	44.54309327						-12.3	-15.1	-9	36.1	6	2010	0	4	0	-0.24	Seoul	1521	1356	165	760	761	140	80	60	79	61	1203	1151	52	584	619
2010-12-25	14.41666667	35.60071514	4.667541139	0.670962953				-11.2	-14.3	-6.7	40.5	7	2010	0	4	1	-3.3	Seoul	1593	1423	170	862	731	127	71	56	77	50	1275	1207	68	681	594
2010-12-26	15.08333333	47.78784267						-9.3	-13.6	-5.1	47.9	1	2010	0	4	0	-6.14	Seoul	1114	962	152	575	539	129	62	67	71	58	840	795	45	426	414
2010-12-27	27.58333333	56.79176471						-4.9	-9.4	-2.1	72.3	2	2010	0	4	0	-7.92	Seoul	913	760	153	476	437	143	78	65	76	67	608	569	39	311	297
2010-12-28	32.04166667	62.42757009						-2.6	-6	-0.1	80.8	3	2010	0	4	0	-8.06	Seoul	875	726	149	442	433	136	72	64	80	56	596	553	43	282	314
2010-12-29	19.125	38.46929316						-5.7	-9.4	-2.1	55.4	4	2010	0	4	0	-6.74	Seoul	928	765	163	496	432	152	71	81	85	67	635	589	46	331	304
2010-12-30	22	40.15509259						-6.1	-9	-3.6	70.4	5	2010	0	4	0	-5.72	Seoul	1027	873	154	527	500	134	65	69	72	62	754	702	52	375	379
2010-12-31	23.5	41.14027149						-8.7	-10.7	-6.2	57.3	6	2010	0	4	0	-5.6	Seoul	1524	1342	182	786	738	147	85	62	82	65	1192	1126	66	597	595
2011-01-01	35.29166667	59.75678733						-6.8	-10.4	-2.9	61	7	2011	0	4	1	-5.98	Seoul	1694	1504	190	858	836	134	74	60	82	52	1353	1281	72	659	694
2011-01-02	42.41666667	65.75311438	16.62841838	2.058701289	9.853413537	7.531974537	6.004204871	-5.4	-8.5	-1.2	62.3	1	2011	0	4	0	-6.54	Seoul	1007	868	139	530	477	126	73	53	73	53	745	698	47	378	367
2011-01-03	40.91666667	64.85964912						-4.5	-8.5	-0.3	66.4	2	2011	0	4	0	-6.3	Seoul	771	619	152	391	380	149	87	62	83	66	479	439	40	238	241
2011-01-04	34.66666667	60.12969283						-3.9	-7.4	-1.7	66.4	3	2011	0	4	0	-5.86	Seoul	695	542	153	385	310	115	56	59	62	53	446	398	48	234	212
2011-01-05	22.83333333	40.90333717	8.866617797	0.98393506	5.859851069	5.34623212	2.709444921	-4	-7.7	-1.8	62.9	4	2011	0	4	0	-4.92	Seoul	671	519	152	313	358	122	54	68	52	70	415	379	36	182	233
2011-01-06	17.29166667	36.27324914						-7.6	-9.8	-4.6	53.5	5	2011	0	4	0	-5.08	Seoul	715	541	174	369	346	144	63	81	70	74	440	392	48	233	207
2011-01-07	22.54166667	43.96987254						-7	-10.6	-2.9	48.8	6	2011	0	4	0	-5.4	Seoul	780	622	158	406	374	128	64	64	62	66	527	482	45	276	251
2011-01-08	32.41666667	61.49603624						-3.6	-8.2	0.1	67.9	7	2011	0	4	0	-5.22	Seoul	1004	840	164	513	491	153	81	72	81	72	690	645	45	362	328
2011-01-09	20.875	43.77452086						-7	-10.3	-0.3	52.6	1	2011	0	4	0	-5.84	Seoul	784	630	154	405	379	128	62	66	69	59	546	501	45	282	264
2011-01-10	19.125	40.63904654						-8.2	-11.8	-4.6	44	2	2011	0	4	0	-6.68	Seoul	641	485	156	337	304	148	75	73	71	77	382	341	41	201	181
2011-01-11	30.58333333	58.11494253						-5.4	-7.8	-2.7	70.3	3	2011	0	4	0	-6.24	Seoul	527	371	156	299	228	127	66	61	72	55	274	234	40	154	120
2011-01-12	15.79166667	36.93325662						-8.2	-11.1	-4.9	44.6	4	2011	0	4	0	-6.48	Seoul	606	463	143	315	291	129	71	58	70	59	358	318	40	179	179
2011-01-13	24.875	48.15116279	12.38010407	2.627617948	9.665186721	3.597505682	4.113386643	-5.9	-11.1	-0.6	47	5	2011	0	4	0	-6.94	Seoul	551	415	136	297	254	117	53	64	64	53	345	309	36	183	162
2011-01-14	26.125	56.74647887						-3.8	-6.9	0.3	59.1	6	2011	1	4	0	-6.3	Seoul	603	453	150	325	278	127	54	73	65	62	349	319	30	191	158
2011-01-15	18.41666667	43.40328253						-12.2	-15.7	-6.9	40	7	2011	1	4	0	-7.1	Seoul	660	524	136	338	322	125	65	60	65	60	429	389	40	215	214
2011-01-16	16.91666667	31.16686114	7.155097489	0.713889718	4.744479285	3.243156092	2.279671759	-14.5	-17.8	-10.7	45.4	1	2011	1	4	0	-8.92	Seoul	580	443	137	316	264	131	67	64	75	56	326	299	27	173	153
2011-01-17	18.125	35.15058824						-9.7	-14.1	-4.8	49.8	2	2011	1	4	0	-9.22	Seoul	529	387	142	292	237	129	66	63	65	64	273	236	37	158	115
2011-01-18	23	42.88941176						-6.7	-10.8	-2.7	48.9	3	2011	1	4	0	-9.38	Seoul	450	312	138	246	204	105	49	56	58	47	245	212	33	125	120
2011-01-19	21.125	44.18671249	9.888059327	1.399786015	5.582919966	3.369593595	2.765642677	-6.6	-10	-3.2	46.4	4	2011	1	4	0	-9.94	Seoul	491	359	132	270	221	121	69	52	67	54	259	223	36	140	119
2011-01-20	20.08333333	43.64920273						-8.2	-10.5	-4.7	43.6	5	2011	1	4	0	-9.14	Seoul	492	368	124	282	210	114	61	53	71	43	266	233	33	147	119
2011-01-21	22.25	45.87968218						-6.8	-9.7	-3.2	44.4	6	2011	1	4	0	-7.6	Seoul	571	444	127	317	254	123	76	47	64	59	336	295	41	193	143
2011-01-22	22.95833333	42.25594564						-4.3	-7.1	-0.8	59.8	7	2011	0	4	0	-6.52	Seoul	617	468	149	349	268	139	70	69	79	60	374	331	43	210	164
2011-01-23	30	54.13734393	12.88027995	1.818843807	14.84894182	5.736713245	5.494400899	-4.5	-7.1	-2.1	72.5	1	2011	0	4	0	-6.08	Seoul	532	399	133	275	257	118	61	57	66	52	319	277	42	160	159
2011-01-24	26.125	49.82821388						-8.8	-10.9	-5.8	60.8	2	2011	0	4	0	-6.52	Seoul	464	326	138	249	215	110	57	53	58	52	238	209	29	129	109
2011-01-25	28.75	47.76651481						-8.4	-11.9	-4.4	60.1	3	2011	0	4	0	-6.56	Seoul	409	286	123	226	183	110	57	53	64	46	204	176	28	112	92
2011-01-26	22.375	39.85956965	9.067586377	1.039651807	4.551372622	4.187578089	2.071602891	-8.5	-10.7	-5.2	51.5	4	2011	0	4	0	-6.9	Seoul	474	352	122	262	212	122	61	61	68	54	248	221	27	132	116
2011-01-27	17.5	37.56616801						-8.9	-11.5	-5.7	47.3	5	2011	0	4	0	-7.82	Seoul	498	343	155	278	220	132	63	69	74	58	270	223	47	148	122
2011-01-28	19.125	42.95351474						-7.9	-10.5	-4.3	43.3	6	2011	0	4	0	-8.5	Seoul	535	398	137	280	255	117	53	64	57	60	316	283	33	163	153
2011-01-29	14.83333333	35.2371134						-9.1	-11.5	-5.5	43.1	7	2011	0	4	0	-8.56	Seoul	597	456	141	330	267	121	51	70	62	59	363	329	34	206	157
2011-01-30	12.875	36.9038687						-10.1	-13.6	-5.7	43.5	1	2011	1	4	0	-8.9	Seoul	542	428	114	332	210	112	58	54	76	36	333	305	28	198	135
2011-01-31	22.125	45.19437939						-6.2	-12.7	-1.8	61.5	2	2011	1	4	0	-8.44	Seoul	623	460	163	346	277	150	72	78	88	62	363	316	47	201	162
2011-02-01	38.66666667	71.54783599						-0.2	-4.2	5	68	3	2011	1	4	0	-6.7	Seoul	936	744	192	503	433	158	79	79	90	68	637	574	63	341	296
2011-02-02	61.91666667	107.9694224						1.3	-2.8	7	60.9	4	2011	1	4	1	-4.86	Seoul	1027	847	180	555	472	174	102	72	93	81	710	655	55	379	331
2011-02-03	77.79166667	134.6719278						1.5	-1.3	4.9	75.9	5	2011	1	4	1	-2.74	Seoul	893	725	168	506	387	143	70	73	92	51	615	564	51	334	281
2011-02-04	89.375	155.6417051						1.2	-0.5	3.5	77.8	6	2011	1	4	1	-0.48	Seoul	694	502	192	365	329	132	56	76	75	57	423	375	48	217	206
2011-02-05	84.875	150.1122685						1.1	-0.8	5.5	72.9	7	2011	1	4	0	0.98	Seoul	671	514	157	378	293	152	76	76	91	61	379	342	37	205	174
2011-02-06	83.54166667	152.3220537						0.3	-2.1	2.7	75.4	1	2011	1	4	0	1.08	Seoul	565	421	144	326	239	136	68	68	90	46	314	281	33	172	142
2011-02-07	64.45833333	129.8640094						0.3	-2.8	4.2	63.6	2	2011	1	4	0	0.88	Seoul	462	316	146	241	221	123	68	55	68	55	232	189	43	120	112
2011-02-08	41.625	77.77210884						2.9	-0.5	8.5	44.9	3	2011	1	4	0	1.16	Seoul	415	295	120	230	185	114	58	56	59	55	214	186	28	117	97
2011-02-09	22.79166667	52.70340909						-1.2	-4.1	2.1	46.5	4	2011	1	4	0	0.68	Seoul	466	323	143	250	216	130	66	64	71	59	241	199	42	129	112
2011-02-10	24.33333333	58.6375	10.86161712	1.81023076	5.286541169	3.105572068	2.801156478	-2.1	-5.6	2.7	35	5	2011	1	4	0	0.04	Seoul	515	355	160	286	229	140	64	76	79	61	275	237	38	157	118
2011-02-11	29.83333333	66.67877412						-2.9	-6.2	1.8	42	6	2011	1	4	0	-0.6	Seoul	500	370	130	288	212	136	78	58	79	57	267	237	30	156	111
2011-02-12	21.79166667	49.45						-5.9	-9.2	-1.8	43	7	2011	1	4	0	-1.84	Seoul	564	438	126	311	253	117	56	61	67	50	334	308	26	181	153
2011-02-13	24.41666667	52.98855835	10.99257195	1.556395926	6.202601635	3.733434217	3.218228909	-4.8	-9	-0.2	39.5	1	2011	1	4	0	-3.38	Seoul	473	354	119	249	224	123	68	55	64	59	256	227	29	135	121
2011-02-14	30.45833333	60.84222738						-3.4	-6.7	-0.2	46.5	2	2011	1	4	0	-3.82	Seoul	437	304	133	240	197	137	73	64	71	66	200	166	34	113	87
2011-02-15	38.91666667	78.08285386						-1.8	-5.5	2.9	52.1	3	2011	0	4	0	-3.76	Seoul	441	303	138	234	207	126	60	66	70	56	215	179	36	112	103
2011-02-16	36.375	69.64497717	13.03826337	2.292463436	13.98674275	5.926105251	5.842123465	-0.6	-5	4.3	55.5	4	2011	0	4	0	-3.3	Seoul	435	304	131	230	205	130	64	66	64	66	219	188	31	116	103
2011-02-17	39.25	74.93210587						0.9	-2	4.7	62	5	2011	0	4	0	-1.94	Seoul	439	311	128	243	196	139	74	65	86	53	219	191	28	111	108
2011-02-18	52.16666667	94.84731935						1.6	-3	7.3	51.5	6	2011	0	4	0	-0.66	Seoul	546	375	171	294	252	129	54	75	69	60	302	263	39	169	133
2011-02-19	50.625	89.56869369	14.61385912	2.252815425	14.76595484	10.69061867	7.74264792	1.4	-2.6	7	50.8	7	2011	0	4	0	0.3	Seoul	592	437	155	322	270	140	65	75	70	70	335	303	32	191	144
2011-02-20	32	61.41515837						5.3	-2.1	12.8	43.9	1	2011	0	4	0	1.72	Seoul	560	417	143	337	223	140	76	64	83	57	292	254	38	178	114
2011-02-21	23.25	46.98273878						6.2	1.4	12.3	43.5	2	2011	0	4	0	3.08	Seoul	467	311	156	269	198	140	64	76	72	68	223	189	34	129	94
2011-02-22	39.25	74.35443038						6.2	0.7	13	48.1	3	2011	0	4	0	4.14	Seoul	415	303	112	220	195	95	47	48	63	32	221	192	29	109	112
2011-02-23	53.08333333	93.00346821						5.6	0.6	12	52.1	4	2011	0	4	0	4.94	Seoul	390	288	102	216	174	121	65	56	70	51	180	163	17	97	83
2011-02-24	32.25	60.3852459	10.40072848	1.954524581	15.09699763	7.808741796	6.032677	6.1	2.8	10.5	57.4	5	2011	0	4	0	5.88	Seoul	456	313	143	257	199	119	50	69	68	51	230	194	36	121	109
2011-02-25	21.66666667	50.45833333						2	-0.8	6.3	42.9	6	2011	0	4	0	5.22	Seoul	542	400	142	320	222	155	83	72	87	68	287	258	29	179	108
2011-02-26	22.125	49.67986425						6.2	-0.4	13.2	36.1	7	2011	0	4	0	5.22	Seoul	595	438	157	319	276	132	57	75	79	53	353	314	39	182	171
2011-02-27	17.75	29.1408284						4.2	1.8	7.4	84.8	1	2011	0	4	0	4.82	Seoul	515	382	133	291	224	126	50	76	75	51	300	271	29	164	136
2011-02-28	7.142857143	13.4532872						2.8	1	4.8	73.8	2	2011	0	4	0	4.26	Seoul	578	425	153	313	265	138	75	63	74	64	326	289	37	179	147
2011-03-01	19.04166667	32.64261556	6.466356221	0.8948854	7.070758107	5.464609719	2.627324171	0.5	-2.7	3.7	74.5	3	2011	0	1	1	3.14	Seoul	587	424	163	314	273	145	73	72	72	73	319	281	38	177	142
2011-03-02	13.08333333	29.71234428						-2.1	-4.2	1.6	40.5	4	2011	0	1	0	2.32	Seoul	448	295	153	242	206	144	71	73	74	70	194	162	32	109	85
2011-03-03	14.875	32.23226545						-2.1	-5.5	2.5	42.6	5	2011	0	1	0	0.66	Seoul	483	326	157	270	213	143	68	75	75	68	235	194	41	139	96
2011-03-04	22.04166667	45.06141367	7.860084477	1.36637143	7.753076207	4.434132975	4.177851308	0.1	-4.5	6	50.6	6	2011	0	1	0	-0.16	Seoul	510	360	150	303	207	136	74	62	69	67	279	230	49	179	100
2011-03-05	24.45833333	51.32571429						2.1	-1.8	6.8	68.5	7	2011	0	1	0	-0.3	Seoul	569	444	125	344	225	109	57	52	78	31	346	320	26	208	138
2011-03-06	33.45833333	62.73432155						3.4	1.2	7.4	68.8	1	2011	0	1	0	0.28	Seoul	490	382	108	272	218	115	66	49	65	50	280	258	22	145	135
2011-03-07	25.25	54.96292005						1.6	-1.2	5.8	45.1	2	2011	0	1	0	1.02	Seoul	474	316	158	248	226	136	69	67	62	74	238	196	42	128	110
2011-03-08	16.41666667	43.96348645						1.6	-2.3	6.2	44.8	3	2011	0	1	0	1.76	Seoul	449	300	149	271	178	132	64	68	81	51	198	167	31	115	83
2011-03-09	14.625	43.39857651	4.857347564	0.833920755	6.382788088	3.227009531	1.310941122	0.2	-2.4	4.4	40.8	4	2011	0	1	0	1.78	Seoul	443	312	131	239	204	118	60	58	66	52	236	204	32	123	113
2011-03-10	21.75	50.01388889						1.4	-3.4	4.9	52.4	5	2011	0	1	0	1.64	Seoul	509	360	149	290	219	135	69	66	81	54	261	226	35	153	108
2011-03-11	24.70833333	58.73532796						4.6	-0.3	9.8	46	6	2011	0	1	0	1.88	Seoul	535	381	154	287	248	132	62	70	66	66	302	267	35	164	138
2011-03-12	36.33333333	77.8438914						7.8	1.9	13.4	46.5	7	2011	0	1	0	3.12	Seoul	633	502	131	361	272	146	80	66	82	64	367	339	28	220	147
2011-03-13	32.04166667	59.47522523						10.7	8.5	16.2	65.5	1	2011	0	1	0	4.94	Seoul	588	425	163	334	254	148	75	73	81	67	317	280	37	181	136
2011-03-14	33.91666667	77.03207331						6.7	4.4	10.3	72.8	2	2011	0	1	0	6.24	Seoul	457	307	150	251	206	138	68	70	73	65	212	180	32	122	90
2011-03-15	17.54166667	65.43313609						1.5	-2.3	5.7	40	3	2011	0	1	0	6.26	Seoul	484	348	136	269	215	135	74	61	72	63	244	210	34	139	105
2011-03-16	12.375	36.07995365	3.914350486	0.596372279	4.024772161	2.963872523	1.089344253	-0.4	-3.1	3.2	34.4	4	2011	0	1	0	5.26	Seoul	445	318	127	247	198	123	61	62	70	53	233	196	37	123	110
2011-03-17	16.58333333	37.48027842						0.8	-3.5	6.1	39.6	5	2011	0	1	0	3.86	Seoul	508	376	132	279	229	128	74	54	65	63	259	230	29	151	108
2011-03-18	18.83333333	44.87906977						5.7	-1.5	12.5	38.3	6	2011	0	1	0	2.86	Seoul	588	440	148	317	271	145	89	56	80	65	321	285	36	168	153
2011-03-19	46.375	272.5420023	6.997843096	1.05374514	9.75899644	6.751233111	2.80041707	8.8	5.5	13.7	48.1	7	2011	0	1	0	3.28	Seoul	635	487	148	350	285	138	73	65	83	55	378	345	33	201	177
2011-03-20	28.83333333	175.9632184						6.9	2.9	11.4	65.6	1	2011	0	1	0	4.36	Seoul	564	433	131	315	249	106	55	51	58	48	336	296	40	188	148
2011-03-21	28.04166667	139.6849315						8	3.8	13	43.4	2	2011	0	1	0	6.04	Seoul	487	331	156	258	229	135	69	66	78	57	228	189	39	119	109
2011-03-22	14.16666667	42.69519343						1.8	-1	6.1	25.1	3	2011	0	1	0	6.24	Seoul	437	322	115	238	199	120	70	50	67	53	221	191	30	119	102
2011-03-23	17.79166667	46.93402778	5.844997031	0.967618933	3.991704121	3.351084021	1.746095491	2.2	-2.2	7.3	39.9	4	2011	0	1	0	5.54	Seoul	509	365	144	280	229	126	72	54	68	58	264	228	36	145	119
2011-03-24	23.375	55.57260921						2.9	0.1	8	63.4	5	2011	0	1	0	4.36	Seoul	470	343	127	243	227	125	62	63	60	65	246	218	28	132	114
2011-03-25	17.5	48.79282407						2.2	-0.8	6.5	43.9	6	2011	0	1	0	3.42	Seoul	562	417	145	313	249	152	73	79	85	67	306	281	25	174	132
2011-03-26	22	47.16114286						3.6	-0.6	8.6	41.9	7	2011	0	1	0	2.54	Seoul	603	473	130	346	257	121	60	61	66	55	368	331	37	212	156
2011-03-27	21.25	44.52154195	6.908944385	1.157237678	9.152902869	4.64113626	3.840469678	5.1	0.9	9.7	54.3	1	2011	0	1	0	3.2	Seoul	548	426	122	295	253	105	50	55	44	61	320	298	22	187	133
2011-03-28	28.91666667	55.00344828						5.2	3.1	8.4	68.1	2	2011	0	1	0	3.8	Seoul	482	325	157	253	229	150	68	82	81	69	233	204	29	118	115
2011-03-29	36.75	67.10046189						4.8	1.7	9.1	63	3	2011	0	1	0	4.18	Seoul	493	351	142	272	221	139	72	67	74	65	249	218	31	139	110
2011-03-30	44.625	90.5250291	12.00517429	1.676483031	28.95133962	11.26153945	7.706770349	7.3	2.3	13.6	61.5	4	2011	0	1	0	5.2	Seoul	519	369	150	279	240	148	67	81	77	71	258	218	40	139	119
2011-03-31	68.20833333	134.4292509						9.2	3.3	16.8	54.6	5	2011	0	1	0	6.32	Seoul	495	352	143	261	234	125	56	69	70	55	261	232	29	141	120
2011-04-01	48.25	93.26733781						9.1	4.3	14.9	47	6	2011	0	1	0	7.12	Seoul	665	486	179	393	272	162	92	70	98	64	340	293	47	199	141
2011-04-02	51.25	99.67060086						8.9	5.3	12.8	51.6	7	2011	0	1	0	7.86	Seoul	629	483	146	339	290	135	77	58	78	57	354	314	40	185	169
2011-04-03	45.625	90.51140065						9.6	4.9	15.5	50.9	1	2011	0	1	0	8.82	Seoul	594	451	143	326	268	118	55	63	74	44	371	334	37	195	176
2011-04-04	32.58333333	77.59223301						10.1	4.5	16.7	40.4	2	2011	0	1	0	9.38	Seoul	519	353	166	288	231	143	71	72	86	57	251	217	34	137	114
2011-04-05	29.04166667	65.45394737						10.7	5.1	17.1	28.5	3	2011	0	1	0	9.68	Seoul	486	334	152	274	212	130	66	64	68	62	247	206	41	143	104
2011-04-06	27.54166667	62.72648649						10.6	5.2	16.6	31.1	4	2011	0	1	0	9.98	Seoul	508	375	133	278	230	136	68	68	70	66	263	236	27	150	113
2011-04-07	13.625	23.91214751						9.6	8.5	10.7	89.3	5	2011	0	1	0	10.12	Seoul	540	421	119	299	241	133	77	56	78	55	297	266	31	168	129
2011-04-08	21.33333333	48.55172414						11.4	7.4	17.3	55.9	6	2011	0	1	0	10.48	Seoul	616	466	150	343	273	136	68	68	78	58	363	323	40	196	167
2011-04-09	36.25	76.98815931						9.9	6.8	15	54	7	2011	0	1	0	10.44	Seoul	759	598	161	428	331	135	61	74	84	51	466	430	36	259	207
2011-04-10	44.70833333	98.98049837						10.8	8.2	14.5	55.4	1	2011	0	1	0	10.46	Seoul	635	472	163	332	303	128	49	79	60	68	387	348	39	206	181
2011-04-11	24.33333333	73.5279299						10.4	6	15.4	32.6	2	2011	0	1	0	10.42	Seoul	536	371	165	303	233	143	69	74	89	54	279	234	45	144	135
2011-04-12	21.625	64.37541164						10.2	4.9	15.5	38.1	3	2011	0	1	0	10.54	Seoul	499	354	145	260	239	126	54	72	66	60	261	235	26	136	125
2011-04-13	32.875	78.42150538	8.866383644	1.498711623	14.83096367	7.406538678	5.976383645	11.3	5.7	17.4	44.1	4	2011	0	1	0	10.52	Seoul	505	392	113	283	222	132	80	52	79	53	284	257	27	158	126
2011-04-14	33.75	74.76502146						12.4	6.6	18.8	44.4	5	2011	0	1	0	11.02	Seoul	568	402	166	318	250	151	71	80	77	74	290	256	34	162	128
2011-04-15	29.08333333	61.55939525						12.2	9.4	19	77.1	6	2011	0	1	0	11.3	Seoul	589	432	157	327	262	132	54	78	61	71	336	301	35	196	140
2011-04-16	17.08333333	74.45503212	6.604137159	1.122049333	2.534893542	3.051013262	0.70562199	12.1	5.9	18.4	26.3	7	2011	0	1	0	11.64	Seoul	706	559	147	389	317	117	53	64	56	61	444	409	35	250	194
2011-04-17	22.625	70.2539185						12	8	18.4	49.8	1	2011	0	1	0	12	Seoul	651	526	125	351	300	123	60	63	72	51	402	378	24	207	195
2011-04-18	15	32.32773109						6.7	5.8	10.7	70.1	2	2011	0	1	0	11.08	Seoul	546	389	157	300	246	137	70	67	68	69	280	239	41	161	119
2011-04-19	20.25	43.34876211	7.510379521	1.072483278	5.487903009	4.232605547	2.035191245	10.8	6.6	16.2	41.6	3	2011	0	1	0	10.76	Seoul	533	396	137	318	215	125	62	63	73	52	294	263	31	179	115
2011-04-20	34.875	78.00530786						11.2	6.3	16.8	49.3	4	2011	0	1	0	10.56	Seoul	539	390	149	306	233	147	76	71	96	51	303	267	36	165	138
2011-04-21	25.875	61.05944798						13.5	8	18	32.4	5	2011	0	1	0	10.84	Seoul	539	405	134	295	244	129	61	68	80	49	310	279	31	164	146
2011-04-22	15.17391304	27.89810924						8.9	7.4	14.5	83.9	6	2011	0	1	0	10.22	Seoul	615	475	140	358	257	134	69	65	72	62	364	328	36	212	152
2011-04-23	17.91666667	40.12565998						9.7	6.1	14.2	59.6	7	2011	0	1	0	10.82	Seoul	662	523	139	385	277	115	55	60	72	43	422	387	35	240	182
2011-04-24	25.58333333	47.96852046						9.7	6.1	13.9	58.5	1	2011	0	1	0	10.6	Seoul	629	479	150	310	319	127	63	64	57	70	387	347	40	200	187
2011-04-25	28.29166667	52.76445396						11.3	7.2	15.7	61	2	2011	0	1	0	10.62	Seoul	551	408	143	297	254	134	74	60	78	56	285	252	33	155	130
2011-04-26	13.79166667	25.75684556						10.5	9.1	11.4	82	3	2011	0	1	0	10.02	Seoul	559	416	143	323	236	127	62	65	69	58	309	281	28	186	123
2011-04-27	16.04347826	29.70033296						11.4	8.7	14.2	74.3	4	2011	0	1	0	10.52	Seoul	530	414	116	303	227	115	59	56	61	54	315	283	32	185	130
2011-04-28	11	25.60864865	3.524122781	0.589905439	3.344985728	3.010487156	0.795142341	10.4	7.3	15.3	57	5	2011	0	1	0	10.66	Seoul	578	441	137	337	241	117	60	57	79	38	322	292	30	180	142
2011-04-29	20.54166667	51.24395604						13.2	7.3	18.4	47.4	6	2011	0	1	0	11.36	Seoul	643	488	155	361	282	142	63	79	81	61	393	359	34	210	183
2011-04-30	25.95652174	43.69517544						13	10.6	14.6	93.6	7	2011	0	1	0	11.7	Seoul	743	605	138	410	333	113	61	52	65	48	488	453	35	264	224
2011-05-01	39.95833333	177.2857143						12.5	9.9	15.7	74.9	1	2011	0	1	0	12.1	Seoul	867	694	173	503	364	144	70	74	81	63	587	531	56	335	252
2011-05-02	47	273.5642933	6.723206232	1.562922501				14.2	8.5	20.7	57.6	2	2011	0	1	0	12.66	Seoul	688	507	181	385	303	154	74	80	74	80	409	357	52	232	177
2011-05-03	39.29166667	214.0431965						15.3	11.9	20.6	44.1	3	2011	0	1	0	13.64	Seoul	622	497	125	331	291	122	69	53	63	59	374	343	31	197	177
2011-05-04	24.875	68.92190889						15.9	10.6	21.8	41.5	4	2011	0	1	0	14.18	Seoul	793	643	150	432	361	118	71	47	69	49	543	492	51	293	250
2011-05-05	25.45833333	67.34935897						17.5	12.7	23.7	35.9	5	2011	0	1	1	15.08	Seoul	817	656	161	439	378	146	70	76	86	60	544	496	48	293	251
2011-05-06	25.29166667	61.27173913						15.4	13.2	17.9	63.3	6	2011	0	1	0	15.66	Seoul	744	594	150	420	324	117	63	54	71	46	496	449	47	279	217
2011-05-07	26.5	53.66381156						14.5	11.5	21.8	80.6	7	2011	0	1	0	15.72	Seoul	789	678	111	426	363	99	57	42	57	42	568	534	34	309	259
2011-05-08	35.95833333	69.82743837	8.75238002	1.347409063				17.3	10.3	24.1	56.1	1	2011	0	1	0	16.12	Seoul	816	656	160	439	377	118	49	69	74	44	571	522	49	301	270
2011-05-09	26.56521739	48.38810811						17.6	14.6	22	78.8	2	2011	0	1	0	16.46	Seoul	749	587	162	435	314	132	71	61	75	57	472	426	46	274	198
2011-05-10	13.375	27.02903226						16.5	14.5	18.5	89.3	3	2011	0	1	1	16.26	Seoul	760	612	148	432	328	125	63	62	76	49	508	468	40	289	219
2011-05-11	5.476190476	13.70810811						17.2	14.4	21.1	74.6	4	2011	0	1	0	16.62	Seoul	585	452	133	325	260	108	56	52	68	40	339	310	29	186	153
2011-05-12	18	90.40108108						15.7	11.5	20.2	64	5	2011	0	1	0	16.86	Seoul	695	553	142	363	332	150	74	76	78	72	426	399	27	215	211
2011-05-13	20.66666667	103.3937768	5.829364371	1.264552195	4.408173639	3.496873888	0.882021044	14.6	10.3	20.6	56.5	6	2011	0	1	0	16.32	Seoul	685	532	153	388	297	148	77	71	90	58	420	382	38	235	185
2011-05-14	21.79166667	85.75133976						17.2	12.1	22.9	39.8	7	2011	0	1	0	16.24	Seoul	934	779	155	508	426	123	57	66	60	63	659	616	43	368	291
2011-05-15	38.29166667	96.76691729						17.2	13	22.9	50	1	2011	0	1	0	16.38	Seoul	812	663	149	435	377	129	71	58	72	57	533	492	41	279	254
2011-05-16	31.625	76.67207792						16.4	10.9	22.2	48.4	2	2011	0	1	0	16.22	Seoul	683	514	169	377	306	144	62	82	79	65	408	362	46	219	189
2011-05-17	17.875	47.85574837	6.163152911	1.627524996	4.863822995	4.412074729	1.234778593	17.5	11.6	22.8	35.4	3	2011	0	1	0	16.58	Seoul	619	453	166	354	265	116	60	56	66	50	372	326	46	208	164
2011-05-18	24.20833333	56.04444444						20.5	13.8	25.4	40.9	4	2011	0	1	0	17.76	Seoul	589	447	142	318	271	123	63	60	67	56	322	291	31	175	147
2011-05-19	21.375	46.38074398						20.7	18.8	23.6	60.4	5	2011	0	1	0	18.46	Seoul	607	485	122	308	299	123	76	47	64	59	367	331	36	178	189
2011-05-20	14.31818182	25.68171806	3.130129311	0.960785391	4.666990398	5.406399872		17.5	15.6	20.5	89.8	6	2011	0	1	0	18.52	Seoul	691	533	158	390	301	115	57	58	71	44	438	391	47	235	203
2011-05-21	17.16666667	34.75690608						14.5	12.6	17.7	85.1	7	2011	0	1	0	18.14	Seoul	844	676	168	483	361	143	70	73	84	59	545	498	47	299	246
2011-05-22	13.20833333	32.33333333						17.3	10.7	23.3	57.8	1	2011	0	1	0	18.1	Seoul	752	613	139	420	332	125	65	60	81	44	504	466	38	269	235
2011-05-23	19.66666667	57.15212528	7.117718747	2.10628129	4.021651606	2.619466563		19.5	15.3	25.9	45.3	2	2011	0	1	0	17.9	Seoul	632	490	142	351	281	110	63	47	65	45	392	342	50	216	176
2011-05-24	32.70833333	79.23268398						21.5	14.1	28	39.5	3	2011	0	1	0	18.06	Seoul	644	504	140	382	262	120	65	55	78	42	396	365	31	230	166
2011-05-25	44.625	90.47339246						22.7	16.7	28.2	41.4	4	2011	0	1	0	19.1	Seoul	632	495	137	350	282	131	67	64	71	60	374	340	34	208	166
2011-05-26	25.04166667	52.24972253	10.14898169	2.48009637	4.695551505	6.010148283		20.7	17.9	24	47.9	5	2011	0	1	0	20.34	Seoul	653	515	138	359	294	132	70	62	67	65	405	374	31	221	184
2011-05-27	20.5	40.68137783						20.1	15.6	24.5	53.5	6	2011	0	1	0	20.9	Seoul	768	626	142	396	372	137	68	69	79	58	489	451	38	238	251
2011-05-28	29.20833333	58.94565217						22.4	15.7	28.9	48	7	2011	0	1	0	21.48	Seoul	906	758	148	493	413	125	73	52	67	58	660	605	55	361	299
2011-05-29	28.875	57.24100327	8.704817062	1.696317504	2.870511436	10.47879657		24.4	18.4	31.2	40.4	1	2011	0	1	0	22.06	Seoul	774	626	148	436	338	121	60	61	71	50	508	477	31	281	227
2011-05-30	38.41666667	74.45171674						22.7	18.6	28.1	41.6	2	2011	0	1	0	22.06	Seoul	550	424	126	313	237	126	68	58	68	58	322	294	28	180	142
2011-05-31	28.25	51.98170075						18.7	15.4	23.7	66.5	3	2011	0	1	0	21.66	Seoul	558	414	144	317	241	124	62	62	76	48	308	280	28	169	139
2011-06-01	25.33333333	43.32324324	7.357572104	1.473542889	6.963488974	9.909675694		18	14.7	21.6	76.9	4	2011	0	2	0	21.24	Seoul	708	516	192	382	326	153	72	81	85	68	390	346	44	205	185
2011-06-02	55.66666667	103.3473451						19	15.1	24.7	73.6	5	2011	0	2	0	20.56	Seoul	618	474	144	346	272	117	61	56	63	54	382	346	36	215	167
2011-06-03	42.16666667	77.62351672						19	14.4	24.8	67	6	2011	0	2	0	19.48	Seoul	881	710	171	496	385	136	63	73	82	54	566	530	36	310	256
2011-06-04	30.08333333	52.51753454	5.952307197	1.094562954	5.26640674	14.45808559		18.7	15.8	24.6	76.8	7	2011	0	2	0	18.68	Seoul	977	850	127	563	414	130	72	58	78	52	699	669	30	407	292
2011-06-05	30.66666667	58.87278415						20.4	16.1	27.1	62.6	1	2011	0	2	0	19.02	Seoul	1065	893	172	590	475	165	83	82	87	78	752	706	46	424	328
2011-06-06	21.58333333	48.00729927						20.9	15.3	26.9	50.5	2	2011	0	2	1	19.6	Seoul	836	671	165	436	400	131	67	64	61	70	555	505	50	301	254
2011-06-07	23.5	53.24397906	7.647580088	1.963012402	5.857032409	6.950080448		20.9	15.9	26.6	45.8	3	2011	0	2	0	19.98	Seoul	573	445	128	337	236	128	67	61	70	58	328	305	23	196	132
2011-06-08	31.58333333	55.48898216						22	18.2	27.5	55.8	4	2011	0	2	0	20.58	Seoul	619	475	144	332	287	138	78	60	74	64	341	306	35	182	159
2011-06-09	29.45833333	48.00423729						19.4	17.5	22	76.5	5	2011	0	2	0	20.72	Seoul	585	447	138	319	266	134	73	61	77	57	343	313	30	181	162
2011-06-10	38.33333333	69.67099567	11.23027652	2.531525568	15.29355415	12.64085079		21.4	17.8	24.3	71.4	6	2011	0	2	0	20.92	Seoul	706	537	169	378	328	154	79	75	76	78	413	377	36	228	185
2011-06-11	30.41666667	53.74676724						24	20.6	29.2	45.8	7	2011	0	2	0	21.54	Seoul	860	717	143	488	372	121	68	53	72	49	577	536	41	313	264
2011-06-12	35.66666667	56.70378378						23.4	19	30.2	49.5	1	2011	0	2	0	22.04	Seoul	798	646	152	437	361	124	58	66	59	65	518	472	46	304	214
2011-06-13	27.25	46.38412017	6.631877396	1.168874676	7.712891547	11.20730364		21	16.6	26.9	69.9	2	2011	0	2	0	21.84	Seoul	613	463	150	331	282	126	65	61	72	54	346	307	39	186	160
2011-06-14	28.29166667	50.69882101						22.8	16.8	29.5	57.6	3	2011	0	2	0	22.52	Seoul	556	421	135	305	251	125	64	61	75	50	310	282	28	165	145
2011-06-15	34.58333333	61.01263158						25.2	19.1	31.9	50.8	4	2011	0	2	0	23.28	Seoul	585	447	138	334	251	122	61	61	66	56	311	280	31	184	127
2011-06-16	22.5	42.09623431						26.5	20.3	32	43.3	5	2011	0	2	0	23.78	Seoul	632	514	118	372	260	115	67	48	63	52	384	355	29	233	151
2011-06-17	21.08333333	39.66985138						24.9	22.1	31.3	43	6	2011	0	2	0	24.08	Seoul	685	520	165	381	304	131	62	69	82	49	424	376	48	232	192
2011-06-18	32.5	58.95						24.5	20.8	28.9	52.5	7	2011	0	2	0	24.78	Seoul	877	724	153	491	386	127	56	71	72	55	600	564	36	337	263
2011-06-19	32.125	52.32116788						26.6	20.7	32.9	50.4	1	2011	0	2	0	25.54	Seoul	726	609	117	399	327	115	67	48	59	56	488	455	33	264	224
2011-06-20	35.79166667	65.53319058						26.6	22.7	32	52.5	2	2011	0	2	0	25.82	Seoul	583	430	153	332	251	134	77	57	84	50	317	282	35	173	144
2011-06-21	28.91666667	46.96092925						24.1	19.4	29.6	59.9	3	2011	0	2	0	25.34	Seoul	590	435	155	332	258	131	65	66	78	53	326	299	27	181	145
2011-06-22	22.56521739	36.49315068						22.7	20.9	24.9	83.6	4	2011	0	2	0	24.9	Seoul	480	380	100	283	197	113	63	50	70	43	278	252	26	154	124
2011-06-23	12.95833333	22.90635091						22	21.2	23.3	92.3	5	2011	0	2	0	24.4	Seoul	507	396	111	289	218	113	78	35	65	48	259	233	26	152	107
2011-06-24	9.590909091	16.86830835						19.7	18.6	21.6	88.9	6	2011	0	2	0	23.02	Seoul	554	429	125	315	239	122	65	57	82	40	321	297	24	173	148
2011-06-25	3.347826087	7.992685475						18.3	17.5	20	84.9	7	2011	0	2	0	21.36	Seoul	702	568	134	369	333	105	55	50	54	51	467	438	29	246	221
2011-06-26	3.6875	7.030655391						19.2	17.2	21.6	82.1	1	2011	0	2	0	20.38	Seoul	626	518	108	349	277	121	62	59	67	54	405	386	19	228	177
2011-06-27	17.20833333	27.41033755						19.2	18.3	20.5	85.9	2	2011	0	2	0	19.68	Seoul	523	389	134	294	229	128	68	60	69	59	257	229	28	146	111
2011-06-28	45.95833333	71.60335782						24.1	18.2	29.7	67.3	3	2011	0	2	0	20.1	Seoul	527	384	143	288	239	149	78	71	91	58	268	238	30	140	128
2011-06-29	11.71428571	19.03544576						21	19.7	23.3	92.3	4	2011	0	2	0	20.36	Seoul	458	341	117	249	209	118	65	53	65	53	228	211	17	129	99
2011-06-30	9.217391304	17.29741379						23.8	21	27.9	87.4	5	2011	0	2	0	21.46	Seoul	465	358	107	274	191	105	58	47	55	50	246	225	21	148	98
2011-07-01	20.33333333	34.71797632						25.1	22.2	28.6	78.9	6	2011	0	2	0	22.64	Seoul	665	479	186	371	294	158	85	73	86	72	341	300	41	190	151
2011-07-02	40.20833333	68.93861607						24.7	22.7	26.8	82.3	7	2011	0	2	0	23.74	Seoul	732	584	148	419	313	134	61	73	84	50	446	419	27	255	191
2011-07-03	26.45454545	28.76432432						22.6	20.7	24.8	92.1	1	2011	0	2	0	23.44	Seoul	593	468	125	362	231	114	59	55	67	47	345	318	27	217	128
2011-07-04	25.90909091	45.46645022						22.5	18.9	28	76.8	2	2011	0	2	0	23.74	Seoul	520	394	126	279	241	126	76	50	74	52	258	228	30	136	122
2011-07-05	33.875	58.72316384						24.3	19	30.7	64.6	3	2011	0	2	0	23.84	Seoul	529	395	134	289	240	126	70	56	76	50	287	259	28	145	142
2011-07-06	35.5	60.67472527						25.6	20.4	31.2	60.9	4	2011	0	2	0	23.94	Seoul	508	393	115	274	234	138	80	58	80	58	260	243	17	130	130
2011-07-07	34.35294118	47.0155902						22.9	20.9	25.3	84.9	5	2011	0	2	0	23.58	Seoul	539	399	140	324	215	124	64	60	74	50	280	242	38	170	110
2011-07-08	19.33333333	29.83901919						22.4	20.6	24.6	84.1	6	2011	0	2	0	23.54	Seoul	583	444	139	310	273	123	71	52	58	65	334	299	35	182	152
2011-07-09	14.26086957	23.74763407						23.6	20.8	27.8	83.5	7	2011	0	2	0	23.76	Seoul	728	599	129	413	315	135	76	59	80	55	444	422	22	245	199
2011-07-10	14.22222222	21.20591341						24.2	21.4	28.4	80.4	1	2011	0	2	0	23.74	Seoul	602	496	106	320	282	93	56	37	43	50	386	362	24	205	181
2011-07-11	5.421052632	12.05723542						21.2	19.9	22.1	90.3	2	2011	0	2	0	22.86	Seoul	519	377	142	303	216	129	72	57	69	60	268	236	32	163	105
2011-07-12	7.785714286	14.54026846						22.8	20.9	25.6	87.9	3	2011	0	2	0	22.84	Seoul	547	397	150	296	251	136	67	69	73	63	259	240	19	151	108
2011-07-13	10.08695652	18.17317846						24.3	22.5	26.2	85.6	4	2011	0	2	0	23.22	Seoul	496	378	118	275	221	125	66	59	67	58	273	252	21	163	110
2011-07-14	7.166666667	13.25374732						23.6	22.3	24.6	89.5	5	2011	0	2	0	23.22	Seoul	513	384	129	282	231	126	67	59	68	58	278	254	24	153	125
2011-07-15	8.736842105	16.22378378						23.4	21.6	26	89.4	6	2011	0	2	0	23.06	Seoul	610	475	135	372	238	137	77	60	85	52	336	310	26	198	138
2011-07-16	9.944444444	16.8125						22.8	21.2	25.3	91.1	7	2011	0	2	0	23.38	Seoul	699	576	123	382	317	117	58	59	62	55	426	405	21	232	194
2011-07-17	11.36363636	19.45330535						25.1	22.2	29.1	82.5	1	2011	0	2	0	23.84	Seoul	696	551	145	401	295	132	62	70	77	55	405	377	28	237	168
2011-07-18	12	20.43011918						28.7	24.4	34.1	62.8	2	2011	0	2	0	24.72	Seoul	562	419	143	304	258	118	61	57	54	64	302	273	29	171	131
2011-07-19	8.176470588	15.02934783						28.5	24.7	32.7	55.5	3	2011	0	2	0	25.7	Seoul	500	395	105	293	207	101	54	47	64	37	279	256	23	162	117
2011-07-20	9.277777778	17.04385027						27.6	23.6	32.6	50.3	4	2011	0	2	0	26.54	Seoul	557	409	148	307	250	136	71	65	68	68	292	270	22	173	119
2011-07-21	13.125	22.85031847						27.1	22.3	32.2	48	5	2011	0	2	0	27.4	Seoul	557	424	133	325	232	118	60	58	67	51	300	274	26	173	127
2011-07-22	20.16666667	40.22885033						24.1	21.4	26.6	71	6	2011	0	2	0	27.2	Seoul	638	504	134	357	281	123	69	54	58	65	371	336	35	217	154
2011-07-23	33.375	56.1627409						25.4	22.9	29.7	76.3	7	2011	0	2	0	26.54	Seoul	709	577	132	396	313	128	64	64	73	55	445	418	27	251	194
2011-07-24	33.04347826	49.89892473						24.8	22.8	27.9	81.6	1	2011	0	2	0	25.8	Seoul	701	559	142	388	313	119	53	66	69	50	435	415	20	240	195
2011-07-25	22.5	37.5197861						24.9	23.2	27.9	85.3	2	2011	0	2	0	25.26	Seoul	580	433	147	325	255	138	71	67	77	61	292	268	24	166	126
2011-07-26	23.47619048	34.61571582						24.8	21.1	29.3	81	3	2011	0	2	0	24.8	Seoul	544	412	132	331	213	126	67	59	83	43	289	264	25	179	110
2011-07-27	6.454545455	12.35193133						24	22.3	26.2	92.1	4	2011	0	2	0	24.78	Seoul	528	399	129	306	222	116	56	60	59	57	294	261	33	176	118
2011-07-28	8.833333333	18.31681034						24.7	22.8	26.3	89	5	2011	0	2	0	24.64	Seoul	497	403	94	286	211	86	52	34	46	40	304	284	20	182	122
2011-07-29	23.08695652	36.30107527						26.2	23.9	30.2	81.6	6	2011	0	2	0	24.92	Seoul	619	473	146	349	270	141	74	67	84	57	345	323	22	197	148
2011-07-30	24.95833333	42.16276596						27.2	24.4	30.5	75.3	7	2011	0	2	0	25.38	Seoul	761	646	115	452	309	136	73	63	82	54	476	457	19	280	196
2011-07-31	11.25	20.43576017						24.7	23.2	26.6	87.8	1	2011	0	2	0	25.36	Seoul	628	514	114	350	278	112	62	50	70	42	390	369	21	217	173
2011-08-01	9.818181818	17.81621622						25.6	23.3	29.2	81.1	2	2011	0	2	0	25.68	Seoul	705	538	167	382	323	162	92	70	80	82	369	335	34	199	170
2011-08-02	6.571428571	13.80343716						26.1	24.4	30.1	77.5	3	2011	0	2	0	25.96	Seoul	544	410	134	307	237	123	67	56	70	53	309	273	36	170	139
2011-08-03	13.08333333	24.85608466						25.4	23.7	28.1	83	4	2011	0	2	0	25.8	Seoul	533	404	129	290	243	126	66	60	73	53	290	268	22	153	137
2011-08-04	17.70833333	30.52105263						25.4	23.7	28	86.3	5	2011	0	2	0	25.44	Seoul	524	393	131	279	245	132	71	61	77	55	270	246	24	143	127
2011-08-05	18.33333333	33.14046122						28.9	23.4	34.1	67.8	6	2011	0	2	0	26.28	Seoul	641	494	147	341	300	133	67	66	65	68	370	340	30	196	174
2011-08-06	12.16666667	22.19874477						28.5	26.1	32.7	67.5	7	2011	0	2	0	26.86	Seoul	701	581	120	397	304	113	59	54	67	46	480	448	32	275	205
2011-08-07	7.434782609	14.65759162						28.7	24.9	33	63.9	1	2011	0	2	0	27.38	Seoul	613	496	117	349	264	106	62	44	67	39	384	354	30	218	166
2011-08-08	14.08695652	23.03894737						24.7	23.6	27.7	84.8	2	2011	0	2	0	27.24	Seoul	538	396	142	284	254	133	68	65	68	65	293	260	33	154	139
2011-08-09	27.60869565	41.09043113						26	24.4	28.7	76.3	3	2011	0	2	0	27.36	Seoul	545	409	136	304	241	114	64	50	64	50	304	265	39	172	132
2011-08-10	21.79166667	34.23634454						25.8	23.2	28.9	81	4	2011	0	2	0	26.74	Seoul	559	418	141	302	257	142	74	68	67	75	302	279	23	168	134
2011-08-11	14.41666667	26.02145923						26.6	24.5	29.9	78.9	5	2011	0	2	0	26.36	Seoul	592	465	127	312	280	124	64	60	70	54	354	329	25	186	168
2011-08-12	15.39130435	25.68770053						25.3	24.1	26.3	86.5	6	2011	0	2	0	25.68	Seoul	657	536	121	387	270	108	57	51	74	34	403	377	26	231	172
2011-08-13	8.791666667	17.70644139						25.3	23.9	26.6	83.9	7	2011	1	2	0	25.8	Seoul	833	685	148	461	372	126	66	60	76	50	583	544	39	322	261
2011-08-14	27.08333333	44.9874477						25	23.9	26.8	86.8	1	2011	1	2	0	25.6	Seoul	852	721	131	484	368	112	51	61	60	52	605	574	31	351	254
2011-08-15	32.29166667	56.04816754						24.5	22.9	26.9	87.3	2	2011	1	2	1	25.34	Seoul	640	520	120	371	269	119	67	52	73	46	387	356	31	224	163
2011-08-16	37.18181818	59.4184322						25	23.6	26.2	87.8	3	2011	1	2	0	25.02	Seoul	529	393	136	292	237	128	72	56	73	55	283	254	29	157	126
2011-08-17	16.26086957	26.62645503						23.7	22.8	24.6	91.1	4	2011	1	2	0	24.7	Seoul	499	365	134	268	231	124	64	60	61	63	272	237	35	147	125
2011-08-18	7.791666667	18.54669465						25.2	21.5	30.2	73.3	5	2011	1	2	0	24.68	Seoul	562	430	132	299	263	116	60	56	55	61	308	274	34	180	128
2011-08-19	17.95833333	34.45597484						24.4	21.7	29.2	75.6	6	2011	1	2	0	24.56	Seoul	653	496	157	368	285	131	69	62	78	53	377	338	39	221	156
2011-08-20	28.95833333	49.40438871						23.1	20.3	27	76.9	7	2011	1	2	0	24.28	Seoul	787	639	148	441	346	139	69	70	89	50	513	487	26	286	227
2011-08-21	15.83333333	27.4335813						24.4	18.7	31	68.4	1	2011	0	2	0	24.16	Seoul	729	581	148	407	322	133	73	60	84	49	445	415	30	239	206
2011-08-22	20	34.36373277						23.5	19.8	29.6	71.4	2	2011	0	2	0	24.12	Seoul	609	473	136	343	266	108	55	53	61	47	376	346	30	217	159
2011-08-23	11.08333333	21.74626866						24.3	18.1	30.5	60.1	3	2011	0	2	0	23.94	Seoul	568	422	146	314	254	121	56	65	72	49	317	286	31	186	131
2011-08-24	7.5	16.63897764						24.8	21.2	28.6	57.9	4	2011	0	2	0	24.02	Seoul	604	471	133	315	289	124	66	58	65	59	344	316	28	180	164
2011-08-25	8.291666667	18.30704522						25.7	21	30.5	57.3	5	2011	0	2	0	24.54	Seoul	625	482	143	337	288	115	63	52	62	53	383	348	35	202	181
2011-08-26	7.583333333	17.1814346						26.4	23.2	30.3	57.5	6	2011	0	2	0	24.94	Seoul	668	548	120	380	288	124	66	58	67	57	408	386	22	241	167
2011-08-27	8.833333333	18.29661017						27.6	23.5	31.2	59.5	7	2011	0	2	0	25.76	Seoul	796	649	147	440	356	122	55	67	69	53	542	509	33	302	240
2011-08-28	15.5	26.34631579						27.3	24.3	32	66.8	1	2011	0	2	0	26.36	Seoul	717	596	121	390	327	117	63	54	68	49	462	434	28	244	218
2011-08-29	27.08333333	44.25559105						26.8	24.5	29.9	75.6	2	2011	0	2	0	26.76	Seoul	599	473	126	338	261	84	46	38	51	33	395	361	34	222	173
2011-08-30	20.875	36.59057592						27.1	24.2	32.4	70	3	2011	0	2	0	27.04	Seoul	589	456	133	330	259	116	71	45	69	47	336	304	32	185	151
2011-08-31	17.125	33.47584034						27.9	23.6	32.8	62.6	4	2011	0	2	0	27.34	Seoul	596	464	132	289	307	118	64	54	64	54	366	341	25	172	194
2011-09-01	26.41666667	46.9923913						27	22.9	31.1	63.3	5	2011	0	3	0	27.22	Seoul	776	629	147	446	330	148	79	69	84	64	472	442	30	274	198
2011-09-02	21	37.41639698						26.9	22.9	32.4	58.1	6	2011	0	3	0	27.14	Seoul	798	662	136	444	354	137	80	57	83	54	518	485	33	279	239
2011-09-03	7.791666667	18.87995713						25.1	20.3	30.7	48	7	2011	0	3	0	26.8	Seoul	836	714	122	467	369	105	52	53	56	49	591	565	26	341	250
2011-09-04	7.791666667	19.46875						23.7	19.4	30.2	47.6	1	2011	0	3	0	26.12	Seoul	769	643	126	420	349	106	50	56	51	55	531	501	30	296	235
2011-09-05	9.75	25.26543879						23.8	19.5	28.5	55.9	2	2011	0	3	0	25.3	Seoul	651	519	132	369	282	126	71	55	71	55	393	363	30	225	168
2011-09-06	15.16666667	39.38741722						23.4	18.8	28.7	52.5	3	2011	0	3	0	24.58	Seoul	654	521	133	358	296	115	57	58	68	47	415	386	29	229	186
2011-09-07	15.83333333	38.76939891						22.6	17.5	27.3	49.9	4	2011	0	3	0	23.72	Seoul	661	527	134	369	292	103	48	55	58	45	420	403	17	233	187
2011-09-08	14.29166667	31.31725616						22.3	20.4	25.8	53.8	5	2011	0	3	0	23.16	Seoul	669	551	118	384	285	121	80	41	70	51	408	381	27	228	180
2011-09-09	15.79166667	28.5862069						19.9	19	20.7	75.5	6	2011	0	3	0	22.4	Seoul	867	719	148	468	399	128	71	57	64	64	602	568	34	331	271
2011-09-10	17	28.21776815						21.5	18	26.4	68.6	7	2011	0	3	0	21.94	Seoul	1255	1098	157	669	586	125	68	57	63	62	975	929	46	516	459
2011-09-11	4.565217391	9.119612069						21.2	19.5	22.5	77.1	1	2011	0	3	1	21.5	Seoul	1326	1166	160	735	591	122	59	63	60	62	996	959	37	554	442
2011-09-12	6.875	12.74812433						23.3	20	27	69.6	2	2011	0	3	1	21.64	Seoul	1156	994	162	607	549	131	65	66	74	57	840	800	40	429	411
2011-09-13	13.33333333	22.52807775						25	20.9	30.9	50.3	3	2011	0	3	1	22.18	Seoul	807	668	139	464	343	150	83	67	97	53	529	500	29	296	233
2011-09-14	18.66666667	32.63548387						24.4	22.8	28.1	70.9	4	2011	0	3	0	23.08	Seoul	712	556	156	383	329	156	83	73	86	70	421	389	32	228	193
2011-09-15	18.36363636	33.54513889						25.7	21.2	31.3	68.8	5	2011	0	3	0	23.92	Seoul	631	501	130	356	275	128	72	56	76	52	382	354	28	208	174
2011-09-16	24.70833333	44.05268935						25.6	21.7	31.2	68.1	6	2011	0	3	0	24.8	Seoul	657	525	132	359	298	116	59	57	57	59	410	387	23	229	181
2011-09-17	18.875	33.19399786						25.8	21.6	31	65.6	7	2011	0	3	0	25.3	Seoul	793	657	136	430	363	136	73	63	70	66	523	496	27	288	235
2011-09-18	3.681818182	8.511904762						21	17.5	26.4	63	1	2011	0	3	0	24.5	Seoul	704	576	128	383	321	112	67	45	62	50	457	420	37	246	211
2011-09-19	6.260869565	16.94863388						16.8	14.5	18.2	56.1	2	2011	0	3	0	22.98	Seoul	593	450	143	323	270	110	53	57	58	52	342	320	22	189	153
2011-09-20	5.708333333	15.11212815						17.7	13.4	23.2	44.5	3	2011	0	3	0	21.38	Seoul	626	473	153	332	294	127	64	63	75	52	363	333	30	175	188
2011-09-21	6.791666667	18.25589226						18.1	12.4	24	44.4	4	2011	0	3	0	19.88	Seoul	582	464	118	309	273	121	58	63	66	55	354	327	27	180	174
2011-09-22	13.83333333	33.10825893						18.1	11.9	24.6	49.8	5	2011	0	3	0	18.34	Seoul	631	491	140	330	301	129	61	68	65	64	387	359	28	201	186
2011-09-23	23.375	49.23632385						19.5	13.5	26	49.9	6	2011	0	3	0	18.04	Seoul	684	554	130	378	306	133	70	63	78	55	432	408	24	234	198
2011-09-24	30.08333333	53.68128342						19.6	14.4	25.9	55.9	7	2011	0	3	0	18.6	Seoul	802	671	131	428	374	110	62	48	58	52	540	517	23	294	246
2011-09-25	36.20833333	59.6056338						20	14.6	26.6	61.3	1	2011	0	3	0	19.06	Seoul	727	566	161	385	342	123	57	66	64	59	460	430	30	244	216
2011-09-26	33	60.24696803						21.2	14.8	27.7	52.1	2	2011	0	3	0	19.68	Seoul	601	463	138	319	282	138	69	69	73	65	350	322	28	192	158
2011-09-27	22.375	42.20110497						21.8	15.4	29.2	41.1	3	2011	0	3	0	20.42	Seoul	583	441	142	303	280	117	63	54	59	58	338	312	26	178	160
2011-09-28	11.91666667	26.5726776						19.8	16.6	23.5	52.6	4	2011	0	3	0	20.48	Seoul	578	440	138	327	251	105	47	58	56	49	363	340	23	208	155
2011-09-29	11.08333333	19.85099338						16.9	15.5	19.5	83.3	5	2011	0	3	0	19.94	Seoul	615	485	130	335	280	142	75	67	78	64	365	334	31	195	170
2011-09-30	12.33333333	25.31631521						14.8	10.3	18.6	49.5	6	2011	0	3	0	18.9	Seoul	734	602	132	388	346	107	64	43	55	52	494	465	29	269	225
2011-10-01	11.66666667	24.0845666						12.7	7.7	17.6	48.9	7	2011	0	3	0	17.2	Seoul	1058	874	184	573	485	139	58	81	77	62	731	700	31	390	341
2011-10-02	11.20833333	23.57247132						13.3	9.6	18.1	42.1	1	2011	0	3	0	15.5	Seoul	894	740	154	520	374	124	54	70	76	48	628	595	33	369	259
2011-10-03	13.58333333	29.675						13.8	7.3	20.8	44.3	2	2011	0	3	1	14.3	Seoul	757	600	157	439	318	131	66	65	76	55	472	443	29	274	198
2011-10-04	17.75	36.29007634						14.9	8.4	21.2	47.3	3	2011	0	3	0	13.9	Seoul	561	434	127	330	231	126	67	59	63	63	329	305	24	199	130
2011-10-05	23.125	47.5105673						16.4	12.7	22	51.5	4	2011	0	3	0	14.22	Seoul	575	443	132	318	257	125	63	62	71	54	347	322	25	191	156
2011-10-06	30.29166667	58.20064378						16.5	12.7	20.2	54.1	5	2011	0	3	0	14.98	Seoul	580	450	130	333	247	118	55	63	69	49	344	323	21	194	150
2011-10-07	32.875	59.06316916						15.4	10.5	21.2	57.5	6	2011	0	3	0	15.4	Seoul	688	536	152	401	287	136	62	74	82	54	404	381	23	242	162
2011-10-08	37.20833333	63.86645636						16.2	10.4	22.5	55.3	7	2011	0	3	0	15.88	Seoul	717	594	123	378	339	115	61	54	66	49	486	462	24	250	236
2011-10-09	39.91666667	65.09609293						16.6	11.9	22.5	59	1	2011	0	3	0	16.22	Seoul	666	535	131	355	311	129	67	62	68	61	430	397	33	226	204
2011-10-10	46.66666667	76.25698925						16.9	12.4	21.8	69.6	2	2011	0	3	0	16.32	Seoul	592	426	166	319	273	130	61	69	64	66	328	296	32	182	146
2011-10-11	28.5	57.63793103						16.5	12.4	22.4	58.1	3	2011	0	3	0	16.32	Seoul	565	422	143	316	249	139	72	67	74	65	307	279	28	172	135
2011-10-12	26.79166667	59.02866593						14.7	10.7	18.7	52.5	4	2011	0	3	0	16.18	Seoul	543	415	128	272	271	120	58	62	55	65	318	295	23	167	151
2011-10-13	34.75	67.07607497						16.6	10.7	23.4	51.4	5	2011	0	3	0	16.26	Seoul	607	471	136	288	319	113	54	59	57	56	362	342	20	158	204
2011-10-14	34.41666667	57.87061404						14.4	12.7	15.7	79.3	6	2011	0	3	0	15.82	Seoul	671	513	158	359	312	139	70	69	81	58	405	364	41	210	195
2011-10-15	27.29166667	47.96548117						13	11.4	16.9	85.3	7	2011	0	3	0	15.04	Seoul	786	649	137	417	369	111	56	55	58	53	517	487	30	280	237
2011-10-16	11.29166667	25.51407716						14.8	11.1	20.1	62.8	1	2011	0	3	0	14.7	Seoul	670	540	130	359	311	123	62	61	72	51	415	393	22	223	192
2011-10-17	7.375	29.61636557						11.2	7	14.8	34.3	2	2011	0	3	0	14	Seoul	633	475	158	356	277	134	69	65	73	61	358	327	31	198	160
2011-10-18	15.70833333	38.44860814						9.4	3.9	15.4	37.4	3	2011	0	3	0	12.56	Seoul	572	440	132	327	245	121	57	64	69	52	338	319	19	186	152
2011-10-19	19.66666667	39.76803552						12.8	4.6	20.4	44	4	2011	0	3	0	12.24	Seoul	547	434	113	295	252	109	59	50	62	47	316	291	25	166	150
2011-10-20	14.125	30.8978022						15.5	11	20.9	52.4	5	2011	0	3	0	12.74	Seoul	629	496	133	329	300	112	58	54	66	46	383	359	24	187	196
2011-10-21	12.33333333	26.24174654						17.3	13.1	21	53.1	6	2011	0	3	0	13.24	Seoul	669	540	129	372	297	134	78	56	73	61	409	376	33	228	181
2011-10-22	12.20833333	23.7165272						17.1	14.4	21.7	59.8	7	2011	0	3	0	14.42	Seoul	730	618	112	398	332	97	59	38	55	42	492	468	24	264	228
2011-10-23	16.79166667	30.35073069						16.5	11.8	22.1	66.3	1	2011	0	3	0	15.84	Seoul	679	557	122	353	326	106	60	46	50	56	409	389	20	208	201
2011-10-24	26.16666667	42.16892596						12.3	7.1	15.3	72.3	2	2011	0	3	0	15.74	Seoul	629	487	142	346	283	141	73	68	83	58	346	321	25	194	152
2011-10-25	10.29166667	21.54140127						7.6	3.7	12.1	36.9	3	2011	0	3	0	14.16	Seoul	590	450	140	329	261	130	70	60	66	64	329	301	28	184	145
2011-10-26	18.79166667	38.90987124						9.5	3.1	15.3	42.8	4	2011	0	3	0	12.6	Seoul	572	428	144	316	256	118	55	63	65	53	321	296	25	171	150
2011-10-27	25.875	48.43436499						12.7	6.6	19.5	43.6	5	2011	0	3	0	11.72	Seoul	613	468	145	338	275	123	57	66	56	67	358	327	31	195	163
2011-10-28	32.45833333	59.36451613						14.5	11	19.8	49.6	6	2011	0	3	0	11.32	Seoul	689	565	124	390	299	123	64	59	63	60	436	408	28	254	182
2011-10-29	30.33333333	50.35460251						12	10.2	13.5	80.5	7	2011	0	3	0	11.26	Seoul	727	604	123	404	323	121	61	60	66	55	468	443	25	261	207
2011-10-30	22.625	38.00417973						14.8	10.7	20.8	54.8	1	2011	0	3	0	12.7	Seoul	703	553	150	381	322	128	62	66	75	53	441	403	38	237	204
2011-10-31	32.66666667	63.43546695						15	8.5	22.1	42.8	2	2011	0	3	0	13.8	Seoul	630	491	139	352	278	130	61	69	71	59	361	336	25	211	150
2011-11-01	27.70833333	54.57505519						16.1	9.9	22.6	45.9	3	2011	0	3	0	14.48	Seoul	665	521	144	355	310	136	68	68	74	62	368	341	27	194	174
2011-11-02	33.875	65.49671053						16.2	13.4	21.5	46.1	4	2011	0	3	0	14.82	Seoul	569	454	115	323	246	124	70	54	72	52	338	314	24	185	153
2011-11-03	38.20833333	72.25838926						16.8	10	24.3	49.1	5	2011	0	3	0	15.78	Seoul	577	462	115	313	264	104	58	46	54	50	347	313	34	194	153
2011-11-04	28.125	50.80396476						18.4	15.4	22.5	67.6	6	2011	0	3	0	16.5	Seoul	705	566	139	388	317	124	69	55	78	46	411	378	33	226	185
2011-11-05	13.95833333	24.28098291						19.9	16.4	25.9	67.5	7	2011	0	3	0	17.48	Seoul	827	688	139	469	358	129	72	57	79	50	552	510	42	308	244
2011-11-06	6.333333333	10.84120172						14.6	12.9	19.3	79.8	1	2011	0	3	0	17.18	Seoul	727	613	114	392	335	106	61	45	61	45	480	446	34	260	220
2011-11-07	13	23.37648328						15.1	12.5	18.8	68.9	2	2011	0	3	0	16.96	Seoul	670	518	152	375	295	143	79	64	80	63	377	347	30	216	161
2011-11-08	18.54166667	32.9392936						14.9	11.1	19.6	65	3	2011	0	3	0	16.58	Seoul	586	451	135	333	253	123	58	65	70	53	341	319	22	193	148
2011-11-09	10.66666667	19.32881356						14.5	12.5	18.4	59.4	4	2011	0	3	0	15.8	Seoul	598	456	142	322	276	128	66	62	75	53	330	305	25	183	147
2011-11-10	12.375	22.94662309						14.1	10.9	17	54.1	5	2011	0	3	0	14.64	Seoul	655	494	161	352	303	128	67	61	76	52	381	342	39	204	177
2011-11-11	16.625	28.08719647						12.5	11	14.7	71.1	6	2011	0	3	0	14.22	Seoul	666	529	137	344	322	120	61	59	50	70	410	381	29	226	184
2011-11-12	32.20833333	56.53023758						12	9.1	15.8	66.5	7	2011	0	3	0	13.6	Seoul	705	583	122	360	345	117	59	58	54	63	450	428	22	233	217
2011-11-13	40.95833333	86.13304721						11.3	6	15.8	53.9	1	2011	0	3	0	12.88	Seoul	698	574	124	385	313	123	62	61	73	50	432	407	25	233	199
2011-11-14	17.16666667	39.33588621						6.4	3.4	11	37.3	2	2011	0	3	0	11.26	Seoul	572	436	136	308	264	133	72	61	61	72	309	281	28	179	130
2011-11-15	21.58333333	46.57395143						7.2	3.4	11.6	43.8	3	2011	0	3	0	9.88	Seoul	580	428	152	333	247	145	76	69	83	62	289	254	35	166	123
2011-11-16	27.625	57.47634409						10.9	5.8	15.7	51.1	4	2011	0	3	0	9.56	Seoul	587	440	147	277	310	132	80	52	71	61	309	281	28	136	173
2011-11-17	32.08333333	62.45819398						13.6	10.5	16.3	52.9	5	2011	0	3	0	9.88	Seoul	571	463	108	316	255	119	71	48	75	44	331	306	25	171	160
2011-11-18	23.83333333	40.30710383						14.2	11.9	16.1	81	6	2011	0	3	0	10.46	Seoul	627	496	131	325	302	131	66	65	68	63	364	346	18	183	181
2011-11-19	15.625	26.87378641						10.6	3.5	15.5	71.4	7	2011	0	3	0	11.3	Seoul	691	544	147	393	298	123	59	64	71	52	417	387	30	242	175
2011-11-20	9.208333333	19.43991416						0.4	-2.2	3.7	40.5	1	2011	0	3	0	9.94	Seoul	629	516	113	366	263	101	59	42	63	38	376	346	30	213	163
2011-11-21	10.5	23.45837838						1.6	-2.6	6.3	39.1	2	2011	0	3	0	8.08	Seoul	536	396	140	298	238	115	60	55	67	48	292	263	29	166	126
2011-11-22	19.41666667	36.84565217						5.6	1.9	7.9	53.1	3	2011	0	3	0	6.48	Seoul	511	353	158	295	216	138	64	74	70	68	255	232	23	151	104
2011-11-23	18.58333333	30.80652174						2.8	-2.1	7.4	68.5	4	2011	0	3	0	4.2	Seoul	521	404	117	289	232	131	80	51	75	56	278	255	23	144	134
2011-11-24	11.83333333	22.325054						-1.6	-5.5	2	45.8	5	2011	0	3	0	1.76	Seoul	540	398	142	289	251	139	64	75	75	64	270	237	33	147	123
2011-11-25	21.58333333	39.73218143						2.8	-0.5	7.2	49.4	6	2011	0	3	0	2.24	Seoul	595	449	146	327	268	112	45	67	63	49	361	334	27	198	163
2011-11-26	34.08333333	60.60606061						5.6	1.8	8.8	55.9	7	2011	0	3	0	3.04	Seoul	681	527	154	371	310	136	73	63	65	71	412	381	31	223	189
2011-11-27	26.125	45.7583603						13.5	8.7	15.3	73.5	1	2011	0	3	0	4.62	Seoul	585	457	128	333	252	113	54	59	61	52	341	322	19	198	143
2011-11-28	28.25	50.82866379						14.6	13.6	17	82.8	2	2011	0	3	0	6.98	Seoul	563	432	131	314	249	143	74	69	77	66	287	272	15	159	128
2011-11-29	26.60869565	50.47328244						11.3	9.2	13.6	87.5	3	2011	0	3	0	9.56	Seoul	449	342	107	242	207	114	66	48	62	52	234	212	22	131	103
2011-11-30	3.333333333	6.246327684						4.7	3	9.2	82.8	4	2011	0	3	0	9.94	Seoul	485	351	134	261	224	120	62	58	56	64	254	224	30	148	106
2011-12-01	4.75	10.45222222						5.8	4.3	9	55	5	2011	0	4	0	9.98	Seoul	595	419	176	311	284	128	59	69	62	66	313	281	32	158	155
2011-12-02	6.416666667	14.18990121						5.5	2.5	7.5	58.6	6	2011	0	4	0	8.38	Seoul	598	440	158	344	254	131	63	68	80	51	333	293	40	189	144
2011-12-03	8.047619048	14.17060086						5.3	3.7	9.1	73.6	7	2011	0	4	0	6.52	Seoul	686	560	126	366	320	122	59	63	62	60	445	418	27	234	211
2011-12-04	18.08333333	31.78823529						2.5	-0.3	6.3	51.4	1	2011	0	4	0	4.76	Seoul	627	513	114	345	282	121	67	54	66	55	384	362	22	220	164
2011-12-05	17.41666667	33.9772973						1.5	-2.1	5.9	35.9	2	2011	0	4	0	4.12	Seoul	575	410	165	300	275	149	76	73	76	73	290	256	34	152	138
2011-12-06	24.125	45.02810811						3.9	1.2	7.7	39.3	3	2011	0	4	0	3.74	Seoul	483	352	131	258	225	125	65	60	66	59	248	218	30	137	111
2011-12-07	41.91666667	71.14099783						4	2.3	5.7	60.1	4	2011	0	4	0	3.44	Seoul	507	356	151	286	221	110	52	58	66	44	267	226	41	150	117
2011-12-08	37.33333333	61.76082251						0.1	-3.7	3.7	59.6	5	2011	0	4	0	2.4	Seoul	513	366	147	297	216	122	60	62	72	50	279	246	33	150	129
2011-12-09	21.75	38.88781014						-2.7	-4.4	0.1	50.8	6	2011	0	4	0	1.36	Seoul	544	390	154	285	259	125	57	68	65	60	301	277	24	157	144
2011-12-10	15.375	31.25882353						-1.7	-4.9	1.4	48.6	7	2011	0	4	0	0.72	Seoul	689	533	156	348	341	124	52	72	61	63	391	364	27	186	205
2011-12-11	23.91666667	42.10160428						2.8	-1.7	6.3	64.6	1	2011	0	4	0	0.5	Seoul	542	424	118	304	238	95	49	46	56	39	315	290	25	179	136
2011-12-12	24.79166667	48.12352309						3.5	-0.1	6.4	54.4	2	2011	0	4	0	0.4	Seoul	539	405	134	285	254	124	63	61	74	50	279	257	22	149	130
2011-12-13	27.95833333	55.24648649						1.5	-3.1	7.4	42.8	3	2011	0	4	0	0.68	Seoul	445	329	116	259	186	125	70	55	67	58	224	201	23	132	92
2011-12-14	46.16666667	84.60407725						2.4	-1.1	7.2	60.9	4	2011	0	4	0	1.7	Seoul	452	318	134	242	210	116	56	60	69	47	217	193	24	114	103
2011-12-15	9.208333333	24.58702703						-3.9	-5.8	-0.9	38.8	5	2011	0	4	0	1.26	Seoul	523	372	151	278	245	144	78	66	71	73	242	210	32	131	111
2011-12-16	10.25	34.29649891						-7.1	-9.8	-3.5	39.1	6	2011	0	4	0	-0.72	Seoul	549	421	128	307	242	133	75	58	71	62	294	264	30	165	129
2011-12-17	15.125	37.69762419						-5.8	-10.6	-1.6	45.6	7	2011	0	4	0	-2.58	Seoul	643	517	126	351	292	115	59	56	65	50	407	380	27	215	192
2011-12-18	19.58333333	38.88051668						-2.4	-5	1.4	46.8	1	2011	0	4	0	-3.36	Seoul	568	438	130	336	232	128	69	59	79	49	323	292	31	195	128
2011-12-19	18.41666667	38.84565217						-2.4	-6.7	1.9	38.3	2	2011	0	4	0	-4.32	Seoul	463	324	139	247	216	132	61	71	69	63	217	194	23	115	102
2011-12-20	26.375	53.06870229						-0.3	-5.1	3.8	40.8	3	2011	0	4	0	-3.6	Seoul	521	370	151	283	238	136	75	61	79	57	245	217	28	136	109
2011-12-21	32.04166667	60.07019438						1.9	-0.7	5.2	61.8	4	2011	0	4	0	-1.8	Seoul	518	346	172	290	228	132	62	70	81	51	244	208	36	133	111
2011-12-22	13	42.08478261						-5.5	-8.7	1.1	33.9	5	2011	0	4	0	-1.74	Seoul	515	360	155	278	237	135	63	72	81	54	255	224	31	127	128
2011-12-23	15.91666667	36.08143322						-5.4	-10.1	-1.1	42.8	6	2011	0	4	0	-2.34	Seoul	614	467	147	349	265	134	78	56	75	59	356	313	43	202	154
2011-12-24	16.91666667	30.32929515						-5.2	-7.8	-3	54	7	2011	0	4	0	-2.9	Seoul	733	581	152	394	339	136	60	76	74	62	468	431	37	254	214
2011-12-25	11.75	23.78346028						-7.1	-9.5	-3.5	35.4	1	2011	0	4	1	-4.26	Seoul	627	493	134	330	297	125	62	63	74	51	370	341	29	185	185
2011-12-26	13.70833333	29.24004306						-7.1	-10.1	-3.5	29.1	2	2011	0	4	0	-6.06	Seoul	571	396	175	298	273	157	74	83	87	70	267	234	33	128	139
2011-12-27	30.41666667	57.91836735						-4	-8.8	1.2	37.4	3	2011	0	4	0	-5.76	Seoul	541	390	151	295	246	137	69	68	74	63	293	259	34	163	130
2011-12-28	45.875	77.06243272						-0.5	-4.1	2.2	65	4	2011	0	4	0	-4.78	Seoul	539	396	143	283	256	139	67	72	75	64	287	256	31	148	139
2011-12-29	60.91666667	103.0150215						-1.7	-4.8	1.7	66.1	5	2011	0	4	0	-4.08	Seoul	566	427	139	292	274	136	69	67	67	69	301	275	26	156	145
2011-12-30	75.08333333	122.6224599						-3	-6.4	1.9	66.6	6	2011	0	4	0	-3.26	Seoul	655	504	151	349	306	141	65	76	74	67	374	342	32	194	180
2011-12-31	67.33333333	107.4930481						-1.9	-6	1.4	66.5	7	2011	0	4	0	-2.22	Seoul	770	624	146	428	342	131	74	57	71	60	480	450	30	263	217
2012-01-01	49.875	83.45872518						-3	-6.9	0.4	64.5	1	2012	0	4	1	-2.02	Seoul	736	545	191	401	335	130	60	70	81	49	454	386	68	231	223
2012-01-02	59.16666667	96.35706806						-4.8	-8.3	-1.2	66.5	2	2012	0	4	0	-2.88	Seoul	624	434	190	350	274	167	84	83	91	76	325	275	50	176	149
2012-01-03	58.41666667	93.36642027						-4.5	-6.8	-0.2	68.3	3	2012	0	4	0	-3.44	Seoul	556	393	163	299	257	134	65	69	74	60	282	243	39	146	136
2012-01-04	41.41666667	68.31957672						-7.4	-9.6	-4.3	55.4	4	2012	0	4	0	-4.32	Seoul	564	421	143	301	263	130	70	60	77	53	300	266	34	158	142
2012-01-05	29.16666667	51.58534031						-5.7	-9.8	-1.3	49.8	5	2012	0	4	0	-5.08	Seoul	603	471	132	314	289	127	74	53	65	62	334	309	25	178	156
2012-01-06	30.75	57.34002112						-2.8	-5.6	1.3	42.9	6	2012	0	4	0	-5.04	Seoul	689	527	162	365	324	134	62	72	78	56	403	366	37	208	195
2012-01-07	51.5	90.54175589						-3.8	-8	2	46.5	7	2012	0	4	0	-4.84	Seoul	867	677	190	465	402	136	67	69	73	63	554	495	59	293	261
2012-01-08	49.79166667	83.05850488						-2.5	-5.5	0.4	54.3	1	2012	0	4	0	-4.44	Seoul	703	546	157	370	333	121	62	59	68	53	463	414	49	232	231
2012-01-09	67.95833333	116.0246253						-0.3	-1.8	2.7	66.1	2	2012	0	4	0	-3.02	Seoul	703	512	191	380	323	161	84	77	98	63	375	326	49	195	180
2012-01-10	52.04166667	91.68577495						-2.5	-5.8	1.5	53.9	3	2012	0	4	0	-2.38	Seoul	706	503	203	397	309	142	62	80	82	60	409	350	59	233	176
2012-01-11	30.83333333	58.72100313						-6	-8.1	-3.3	42.3	4	2012	0	4	0	-3.02	Seoul	628	457	171	323	305	139	70	69	75	64	342	296	46	162	180
2012-01-12	30.66666667	52.82352941						-4.6	-10.3	-0.4	56.5	5	2012	0	4	0	-3.18	Seoul	734	547	187	391	343	151	76	75	82	69	431	370	61	232	199
2012-01-13	37.70833333	66.32840549						-1.2	-4.1	2.6	52.8	6	2012	1	4	0	-2.92	Seoul	869	682	187	496	373	130	73	57	72	58	558	500	58	318	240
2012-01-14	23.08333333	43.44154489						-1.5	-6.3	2.7	51.6	7	2012	1	4	0	-3.16	Seoul	1176	974	202	640	536	142	76	66	79	63	838	761	77	440	398
2012-01-15	25.83333333	49.70744681						-2.6	-4.7	0.3	44.5	1	2012	1	4	0	-3.18	Seoul	989	816	173	526	463	136	72	64	77	59	682	623	59	360	322
2012-01-16	31.83333333	60.26760563						1	-5.1	7.8	44.6	2	2012	1	4	0	-1.78	Seoul	830	631	199	440	390	143	75	68	86	57	508	442	66	257	251
2012-01-17	33.91666667	62.47963801						2.8	0	8.2	48.5	3	2012	1	4	0	-0.3	Seoul	792	577	215	428	364	147	69	78	90	57	483	412	71	255	228
2012-01-18	66.70833333	123.2789416						1.4	-2.2	5.4	39.8	4	2012	1	4	0	0.22	Seoul	901	690	211	460	441	149	67	82	82	67	600	529	71	299	301
2012-01-19	40.95238095	66.7956044						5.3	1.4	8.4	54.4	5	2012	1	4	0	1.58	Seoul	1029	828	201	513	516	126	63	63	68	58	725	648	77	359	366
2012-01-20	11.66666667	20.17112299						5.4	3.7	8.3	61	6	2012	1	4	0	3.18	Seoul	1460	1194	266	759	701	141	55	86	71	70	1098	991	107	581	517
2012-01-21	28.45833333	47.71841542						2.4	-2.6	5.7	60.3	7	2012	0	4	0	3.46	Seoul	2018	1781	237	1033	985	137	70	67	75	62	1623	1519	104	825	798
2012-01-22	25.66666667	56.19337607						-7.7	-11.6	-2.4	37.9	1	2012	0	4	1	1.36	Seoul	2289	2031	258	1100	1189	120	61	59	59	61	1905	1770	135	909	996
2012-01-23	11.95833333	25.72502685						-9.6	-12.2	-5.3	33.3	2	2012	0	4	1	-0.84	Seoul	1647	1386	261	851	796	133	65	68	77	56	1312	1189	123	657	655
2012-01-24	14.5	26.66451613						-7.3	-11.8	-3.1	39.9	3	2012	0	4	1	-3.36	Seoul	1017	822	195	497	520	128	62	66	67	61	704	636	68	349	355
2012-01-25	14.125	27.03783784						-8.2	-11.6	-5	41.3	4	2012	0	4	0	-6.08	Seoul	792	582	210	421	371	130	64	66	78	52	489	417	72	256	233
2012-01-26	25.95833333	49.29297297						-2.9	-8.5	1.8	54.5	5	2012	0	4	0	-7.14	Seoul	812	603	209	411	401	132	67	65	76	56	496	438	58	237	259
2012-01-27	50.04166667	86.31533477						-0.9	-4.4	4.9	64.6	6	2012	0	4	0	-5.78	Seoul	839	635	204	439	400	132	52	80	72	60	551	484	67	284	267
2012-01-28	17.20833333	40.51588983						-1.8	-6	3.1	24.4	7	2012	0	4	0	-4.22	Seoul	1045	837	208	550	495	139	71	68	82	57	720	641	79	372	348
2012-01-29	20.70833333	45.89534884						-2.8	-5.5	1.6	23.4	1	2012	1	4	0	-3.32	Seoul	851	672	179	453	398	123	62	61	78	45	587	519	68	299	288
2012-01-30	16.25	38.09061834						-5.6	-8.8	-0.8	22.4	2	2012	1	4	0	-2.8	Seoul	699	499	200	370	329	128	62	66	67	61	418	353	65	232	186
2012-01-31	23.70833333	46.42328042	8.030515521	0.943649917	6.408660472	5.197419444	8.134382549	-4.7	-8.5	-0.3	48.4	3	2012	1	4	0	-3.16	Seoul	627	444	183	302	325	136	68	68	66	70	366	308	58	174	192
2012-02-01	25.20833333	45.62367865						-12.8	-15.3	-8.1	47.9	4	2012	1	4	0	-5.54	Seoul	783	534	249	405	378	149	71	78	86	63	465	369	96	233	232
2012-02-02	24.20833333	43.50479233						-13.7	-17.1	-9.5	44.4	5	2012	1	4	0	-7.92	Seoul	797	589	208	403	394	138	61	77	78	60	510	448	62	254	256
2012-02-03	23.16666667	40.47844374						-8.6	-14.5	-3.9	54.3	6	2012	1	4	0	-9.08	Seoul	856	640	216	435	421	119	52	67	56	63	578	493	85	302	276
2012-02-04	30.45833333	53.82668067						-3	-5.2	1	48.5	7	2012	1	4	0	-8.56	Seoul	1053	854	199	547	506	153	70	83	81	72	726	668	58	380	346
2012-02-05	28.54166667	49.62708333						-0.9	-4.5	4.8	36.1	1	2012	1	4	0	-7.8	Seoul	844	689	155	460	384	104	47	57	58	46	586	537	49	309	277
2012-02-06	28.875	48.34417629						0.9	-3.2	7	50.6	2	2012	0	4	0	-5.06	Seoul	742	514	228	379	363	133	65	68	65	68	429	343	86	224	205
2012-02-07	18.16666667	82.01789474						-8.7	-11.5	-0.1	42.3	3	2012	0	4	0	-4.06	Seoul	699	526	173	356	343	122	66	56	64	58	447	384	63	220	227
2012-02-08	12.125	40.4522293						-8	-12.1	-3.8	39.1	4	2012	1	4	0	-3.94	Seoul	747	519	228	389	358	142	68	74	78	64	445	360	85	228	217
2012-02-09	13.83333333	34.12875536						-4.5	-9	-0.5	48.9	5	2012	1	4	0	-4.24	Seoul	760	542	218	392	368	136	55	81	67	69	469	397	72	241	228
2012-02-10	16.58333333	38.31132075						-3.5	-6.9	1.7	46.4	6	2012	1	4	0	-4.76	Seoul	914	696	218	466	448	147	75	72	81	66	596	523	73	287	309
2012-02-11	13.875	31.98527865						-3.8	-9.2	0.8	42.5	7	2012	1	4	0	-5.7	Seoul	1118	890	228	573	545	144	67	77	75	69	796	720	76	403	393
2012-02-12	17.29166667	34.27111575						-0.1	-5	4.8	34.4	1	2012	1	4	0	-3.98	Seoul	922	725	197	503	419	130	65	65	73	57	625	560	65	348	277
2012-02-13	25.5	52.50738397						3.1	0.2	8.4	26.3	2	2012	1	4	0	-1.76	Seoul	788	603	185	420	368	158	83	75	87	71	485	423	62	257	228
2012-02-14	48.625	89.58526316						3	-0.3	8.3	48.9	3	2012	1	4	0	-0.26	Seoul	682	502	180	365	317	124	53	71	73	51	423	369	54	219	204
2012-02-15	21.41666667	60.13760504						-1.3	-4.1	3	31.5	4	2012	1	4	0	0.18	Seoul	688	507	181	334	354	136	80	56	75	61	412	355	57	197	215
2012-02-16	16.91666667	48.32489451						-2.8	-6.1	2.7	32.4	5	2012	1	4	0	0.38	Seoul	759	563	196	392	367	123	62	61	66	57	512	437	75	252	260
2012-02-17	15.29166667	42.77884615						-6.4	-8.8	-2.9	35.1	6	2012	1	4	0	-0.88	Seoul	910	711	199	485	425	131	64	67	74	57	614	547	67	324	290
2012-02-18	16.75	40.12352309						-6.8	-9.6	-2.2	38.9	7	2012	1	4	0	-2.86	Seoul	962	785	177	502	460	120	69	51	74	46	686	620	66	355	331
2012-02-19	15.25	34.00322928						-4.4	-9.6	1.3	39.6	1	2012	1	4	0	-4.34	Seoul	820	648	172	406	414	108	53	55	52	56	534	486	48	263	271
2012-02-20	24.95833333	48.85989305						-0.2	-5.5	5.3	56.8	2	2012	1	4	0	-4.12	Seoul	725	508	217	383	342	147	71	76	75	72	423	339	84	220	203
2012-02-21	48.45833333	87.46729958						2.3	-0.9	5.5	59.1	3	2012	1	4	0	-3.1	Seoul	649	477	172	331	318	129	62	67	59	70	375	324	51	192	183
2012-02-22	43.08333333	78.55357143						5.8	-0.8	12.1	46.6	4	2012	1	4	0	-0.66	Seoul	676	482	194	334	342	140	71	69	72	68	405	336	69	195	210
2012-02-23	42.5	64.38551651						4.4	1.1	8.2	64.4	5	2012	1	4	0	1.58	Seoul	759	564	195	419	340	139	65	74	81	58	477	418	59	266	211
2012-02-24	61.29166667	94.98170075						4.3	0.2	9.7	61.3	6	2012	1	4	0	3.32	Seoul	740	566	174	389	351	123	59	64	66	57	473	423	50	254	219
2012-02-25	35.54166667	64.82168926						1.2	-2.3	5	57.4	7	2012	0	4	0	3.6	Seoul	882	716	166	453	429	137	77	60	81	56	605	549	56	304	301
2012-02-26	17	41.690625						-1.6	-4	3.2	33.5	1	2012	0	4	0	2.82	Seoul	817	627	190	435	382	137	67	70	81	56	537	469	68	280	257
2012-02-27	17.04166667	42.96292373						-0.7	-5.9	5.2	31.3	2	2012	0	4	0	1.52	Seoul	736	549	187	383	353	161	91	70	92	69	414	361	53	191	223
2012-02-28	22.20833333	47.46210526						2.1	-3.2	7.3	26.6	3	2012	1	4	0	1.06	Seoul	695	505	190	338	357	116	47	69	62	54	429	376	53	205	224
2012-02-29	23.75	47.95238095						5.4	-1.5	11.8	27.1	4	2012	1	4	0	1.28	Seoul	823	640	183	445	378	133	75	58	75	58	544	473	71	297	247
2012-03-01	27.25	58.66108787						8.7	4	14.6	20.1	5	2012	1	1	1	2.78	Seoul	817	623	194	397	420	137	64	73	68	69	540	476	64	265	275
2012-03-02	21.39130435	39.77402323						6.9	5.2	9.5	54.6	6	2012	1	1	0	4.48	Seoul	735	546	189	392	343	149	69	80	87	62	456	404	52	229	227
2012-03-03	10.91304348	21.05422315						6.9	2.7	12.9	47.1	7	2012	1	1	0	6	Seoul	810	627	183	464	346	123	56	67	68	55	529	469	60	299	230
2012-03-04	9.130434783	16.19791667						6.2	3	9.7	49.9	1	2012	1	1	0	6.82	Seoul	617	472	145	345	272	110	57	53	64	46	380	338	42	207	173
2012-03-05	5.173913043	11.5552017						5.3	3.1	8.5	66.9	2	2012	1	1	0	6.8	Seoul	587	418	169	322	265	129	65	64	73	56	341	294	47	181	160
2012-03-06	43	61.19444444						3	1.8	4.6	81.6	3	2012	1	1	0	5.66	Seoul	617	433	184	344	273	152	68	84	73	79	335	284	51	200	135
2012-03-07	42	64.42156863						3	-0.2	7.7	60.1	4	2012	1	1	0	4.88	Seoul	625	442	183	338	287	138	63	75	78	60	365	319	46	196	169
2012-03-08	29.125	52.96827133						2	-0.3	5.2	47.8	5	2012	1	1	0	3.9	Seoul	624	480	144	338	286	140	79	61	75	65	372	326	46	205	167
2012-03-09	26	48.64749734						3.4	-2.1	9.1	48.9	6	2012	1	1	0	3.34	Seoul	748	578	170	400	348	138	75	63	81	57	475	422	53	238	237
2012-03-10	20.66666667	37.57604167						3.9	1.3	8.9	52.5	7	2012	1	1	0	3.06	Seoul	912	752	160	489	423	141	77	64	83	58	620	582	38	328	292
2012-03-11	16.29166667	37.01989529						-2.4	-4.6	1.3	43	1	2012	1	1	0	1.98	Seoul	797	650	147	428	369	127	67	60	62	65	537	494	43	293	244
2012-03-12	13.04166667	29.95689655						-1.6	-5.7	3.2	40.1	2	2012	1	1	0	1.06	Seoul	720	542	178	382	338	160	82	78	95	65	415	373	42	208	207
2012-03-13	24.83333333	52.26355748						1.7	-3.5	6.6	49.8	3	2012	1	1	0	1	Seoul	654	478	176	344	310	152	70	82	91	61	369	331	38	180	189
2012-03-14	29.79166667	61.8340564						3.6	1.8	5.9	70.4	4	2012	1	1	0	1.04	Seoul	676	513	163	377	299	122	65	57	71	51	404	355	49	227	177
2012-03-15	28.79166667	60.61595745						5.5	-1.7	11.8	35.8	5	2012	1	1	0	1.36	Seoul	770	597	173	404	366	140	65	75	73	67	488	446	42	257	231
2012-03-16	24	50.19656284						8.1	5.7	12.9	51.1	6	2012	1	1	0	3.46	Seoul	867	689	178	415	452	139	70	69	81	58	592	536	56	268	324
2012-03-17	21.54166667	36.67857143						10.4	6.8	16.1	71.4	7	2012	1	1	0	5.86	Seoul	1102	937	165	600	502	149	85	64	93	56	806	758	48	421	385
2012-03-18	30.08333333	57.7027027						6.9	2.2	11.5	62.8	1	2012	0	1	0	6.9	Seoul	883	722	161	443	440	142	70	72	70	72	618	572	46	309	309
2012-03-19	10.20833333	23.18297872						2.8	-0.5	7.2	38	2	2012	0	1	0	6.74	Seoul	737	567	170	401	336	138	75	63	79	59	482	428	54	260	222
2012-03-20	16.54166667	37.6323687						3.1	-1.9	8.3	30.6	3	2012	0	1	0	6.26	Seoul	719	536	183	351	368	174	90	84	91	83	419	375	44	205	214
2012-03-21	18.125	40.917481						4.3	-0.5	10.4	36.3	4	2012	0	1	0	5.5	Seoul	744	575	169	383	361	152	78	74	85	67	462	422	40	220	242
2012-03-22	44.625	85.38660907						7.8	3.3	11.4	53.6	5	2012	0	1	0	4.98	Seoul	861	686	175	441	420	132	72	60	80	52	594	535	59	298	296
2012-03-23	16.63636364	31.05448718						5	2.3	9.7	82.5	6	2012	0	1	0	4.6	Seoul	976	797	179	517	459	154	68	86	81	73	666	627	39	357	309
2012-03-24	12.73913043	24.84326019						3.3	1.5	6.9	54.5	7	2012	0	1	0	4.7	Seoul	1149	977	172	601	548	157	78	79	94	63	844	806	38	428	416
2012-03-25	14.70833333	56.42708333						3.6	0.9	7.7	36.6	1	2012	0	1	0	4.8	Seoul	1013	836	177	532	481	144	79	65	82	62	730	666	64	376	354
2012-03-26	16.875	41.78661088						3.9	-0.2	8.7	38.3	2	2012	0	1	0	4.72	Seoul	835	652	183	432	403	153	82	71	82	71	510	467	43	253	257
2012-03-27	22.375	54.41675504						6.4	1	10.9	57.6	3	2012	0	1	0	4.44	Seoul	752	568	184	386	366	143	68	75	78	65	481	424	57	234	247
2012-03-28	57.66666667	116.3976293						10.1	6.4	15.8	56.4	4	2012	0	1	0	5.46	Seoul	802	649	153	423	379	137	72	65	80	57	545	508	37	285	260
2012-03-29	47.20833333	91.96597146						11.6	5.9	16.2	57	5	2012	0	1	0	7.12	Seoul	868	697	171	456	412	159	86	73	89	70	584	536	48	293	291
2012-03-30	26.75	55.06057386						9	5.8	11.9	73.5	6	2012	0	1	0	8.2	Seoul	983	802	181	487	496	131	69	62	69	62	715	654	61	347	368
2012-03-31	17.29166667	68.56						5.4	2.5	10.1	38.4	7	2012	0	1	0	8.5	Seoul	1071	885	186	556	515	160	63	97	84	76	783	737	46	399	384
2012-04-01	17.5	86.09375						4.6	0.6	9.4	28.1	1	2012	0	1	0	8.14	Seoul	1087	909	178	576	511	144	82	62	85	59	793	726	67	409	384
2012-04-02	23.33333333	83.89640592	4.952482386	1.584793157	9.63717235	4.71053515	7.798556522	8.3	3.5	14.1	56.9	2	2012	0	1	0	7.78	Seoul	827	651	176	432	395	146	79	67	78	68	532	474	58	279	253
2012-04-03	15.47058824	23.5794702						4.9	1.1	9.4	66.9	3	2012	0	1	0	6.44	Seoul	752	587	165	398	354	141	64	77	89	52	484	442	42	236	248
2012-04-04	32.70833333	83.85788924						7.2	2.2	12.8	57.3	4	2012	0	1	0	6.08	Seoul	745	587	158	393	352	148	73	75	78	70	481	442	39	250	231
2012-04-05	17.20833333	45.95278069	4.100819994	0.689227435	5.123054457	4.063112156	4.937137159	6.7	3.1	12.2	43.4	5	2012	0	1	0	6.34	Seoul	857	677	180	481	376	153	76	77	92	61	573	526	47	317	256
2012-04-06	13.125	38.29936975						5.4	2.6	9.6	41.5	6	2012	1	1	0	6.5	Seoul	923	749	174	481	442	161	85	76	88	73	643	587	56	328	315
2012-04-07	17.875	39.41825902						5.9	0.6	12.4	35.5	7	2012	1	1	0	6.02	Seoul	1052	860	192	533	519	155	66	89	90	65	743	697	46	358	385
2012-04-08	24.08333333	59.20606695						11.3	4.6	17.6	47.3	1	2012	1	1	0	7.3	Seoul	1028	852	176	534	494	138	65	73	72	66	761	703	58	384	377
2012-04-09	39.79166667	83.59662091	8.116358759	1.559885611	12.13027838	14.94124114	13.02227201	15.4	10.7	22.4	55.8	2	2012	1	1	0	8.94	Seoul	816	635	181	422	394	162	82	80	83	79	553	493	60	287	266
2012-04-10	50.33333333	96.38737758						13.7	11.5	16.9	82.8	3	2012	1	1	0	10.34	Seoul	870	681	189	423	447	128	67	61	70	58	606	532	74	281	325
2012-04-11	12.16666667	22.81666667						12.2	9.1	17.4	72.5	4	2012	1	1	0	11.7	Seoul	785	639	146	417	368	121	71	50	75	46	547	504	43	282	265
2012-04-12	17.91666667	48.3	5.783763098	1.08209734	15.69475526	5.388908016	8.345527056	8.9	5.3	12.4	49.5	5	2012	1	1	0	12.3	Seoul	725	549	176	395	330	129	59	70	72	57	477	423	54	248	229
2012-04-13	26.41666667	61.21647307						10.3	7.4	15.1	52.8	6	2012	1	1	0	12.1	Seoul	867	662	205	451	416	130	66	64	69	61	589	518	71	297	292
2012-04-14	28.29166667	60.07317073						10.5	5.9	16.4	68	7	2012	1	1	0	11.12	Seoul	926	745	181	483	443	148	76	72	89	59	651	595	56	324	327
2012-04-15	19.5	41.50893796						13.4	6.9	21.7	56	1	2012	1	1	0	11.06	Seoul	902	738	164	479	423	134	64	70	82	52	644	601	43	328	316
2012-04-16	23.91666667	47.30457934						11.9	7.2	17.9	58	2	2012	1	1	0	11	Seoul	694	527	167	372	322	149	83	66	88	61	416	370	46	223	193
2012-04-17	24	58.10957447						13.6	7.5	19.7	38.1	3	2012	0	1	0	11.94	Seoul	674	520	154	364	310	136	68	68	76	60	427	391	36	224	203
2012-04-18	24.25	54.11049107	9.079676291	2.132624553	9.74802328	5.407689368	7.643440816	15.2	9.2	21.3	32.3	4	2012	0	1	0	12.92	Seoul	707	530	177	404	303	149	67	82	89	60	443	390	53	251	192
2012-04-19	26.65	58.39035088						17	12.2	24.3	34.1	5	2012	0	1	0	14.22	Seoul	695	516	179	361	334	133	70	63	76	57	464	403	61	234	230
2012-04-20	20.54545455	42.94855305						18.4	13.6	23.8	38.9	6	2012	0	1	0	15.22	Seoul	844	661	183	456	388	141	73	68	79	62	555	511	44	299	256
2012-04-21	9.4	14.88021978						11.4	9.5	16.3	72.6	7	2012	0	1	0	15.12	Seoul	893	738	155	482	411	128	67	61	69	59	635	592	43	341	294
2012-04-22	8.642857143	11.87973998						9.4	7.9	12	91.4	1	2012	0	1	0	14.28	Seoul	763	588	175	412	351	151	65	86	81	70	504	454	50	267	237
2012-04-23	41	89.08476395						12.9	9.1	17.3	82.1	2	2012	0	1	0	13.82	Seoul	705	541	164	368	337	189	107	82	98	91	399	361	38	209	190
2012-04-24	35.41666667	82.72526316						19.7	12.2	26.6	60.3	3	2012	0	1	0	14.36	Seoul	610	450	160	317	293	123	58	65	65	58	364	312	52	187	177
2012-04-25	18.69565217	48.01051525						15.1	10.5	20.7	72.8	4	2012	0	1	0	13.7	Seoul	644	464	180	359	285	151	67	84	93	58	371	324	47	200	171
2012-04-26	10.81818182	25.43907563						11.9	8	16.8	53.4	5	2012	0	1	0	13.8	Seoul	718	554	164	392	326	149	88	61	90	59	438	388	50	231	207
2012-04-27	13.33333333	43.09548793						15.2	7.8	22.3	32	6	2012	0	1	0	14.96	Seoul	740	598	142	413	327	131	74	57	68	63	494	454	40	276	218
2012-04-28	16.04166667	47.84968685	6.217833401	1.234222441	8.51474316	7.934647774	8.4491752	17	13.8	22.1	42.4	7	2012	0	1	0	15.78	Seoul	917	753	164	473	444	147	74	73	82	65	637	590	47	326	311
2012-04-29	20.375	53.51257862						19.9	14	26.3	57.1	1	2012	1	1	0	15.82	Seoul	782	611	171	421	361	138	73	65	79	59	498	459	39	263	235
2012-04-30	16.54166667	41.58333333						22.9	15.4	29.4	43.3	2	2012	1	1	0	17.38	Seoul	804	643	161	450	354	130	72	58	78	52	532	482	50	283	249
2012-05-01	10.54166667	24.19037433						22.6	17.3	28.3	46.1	3	2012	1	1	0	19.52	Seoul	778	588	190	392	386	151	66	85	79	72	492	443	49	244	248
2012-05-02	7.833333333	18.42255005						23.1	19	29.1	47.3	4	2012	1	1	0	21.1	Seoul	692	518	174	377	315	135	55	80	81	54	429	384	45	226	203
2012-05-03	7	15.66807165	3.278157099	0.519506011	7.415567572	2.952954471	3.751204011	20	17	25.4	53.8	5	2012	1	1	0	21.7	Seoul	833	663	170	436	397	138	78	60	69	69	542	491	51	290	252
2012-05-04	19.73913043	50.07684211						19.7	14.3	25.7	48.8	6	2012	1	1	0	21.66	Seoul	991	799	192	546	445	152	76	76	87	65	690	634	56	373	317
2012-05-05	37.70833333	90.41719078						18.8	13.5	24.9	42.4	7	2012	1	1	1	20.84	Seoul	1063	909	154	580	483	121	71	50	78	43	818	763	55	433	385
2012-05-06	20.20833333	53.12708333	7.112810738	0.615380966	18.59523091	5.190461817	12.31608814	18.1	13.1	24.1	31.9	1	2012	1	1	0	19.94	Seoul	835	660	175	451	384	145	70	75	85	60	571	522	49	310	261
2012-05-07	28.29166667	65.64755839						18.5	12.2	24.9	33.3	2	2012	0	1	0	19.02	Seoul	663	506	157	371	292	141	80	61	77	64	409	367	42	233	176
2012-05-08	34.625	71.77789586						20.8	14.2	28	27.5	3	2012	0	1	0	19.18	Seoul	654	484	170	359	295	148	70	78	78	70	370	333	37	200	170
2012-05-09	51.16666667	101.6099366						20.7	15	27.4	45.4	4	2012	0	1	0	19.38	Seoul	648	485	163	379	269	160	87	73	90	70	367	325	42	218	149
2012-05-10	31.45833333	61.27004219						20.1	15.5	26.6	45.1	5	2012	0	1	0	19.64	Seoul	722	566	156	380	342	152	84	68	69	83	455	413	42	244	211
2012-05-11	12.79166667	29.24789916						16.2	13.2	19.2	55.4	6	2012	0	1	0	19.26	Seoul	729	589	140	397	332	129	68	61	77	52	478	445	33	261	217
2012-05-12	22.5	47.34410845						17.1	14.4	21.1	57.9	7	2012	0	1	0	18.98	Seoul	875	700	175	464	411	155	75	80	86	69	599	547	52	315	284
2012-05-13	37.75	70.40252898						19.1	14.8	25.2	53	1	2012	0	1	0	18.64	Seoul	833	663	170	449	384	150	78	72	80	70	541	497	44	297	244
2012-05-14	29.34782609	52.62234043						16.1	15.1	17.2	78.8	2	2012	0	1	0	17.72	Seoul	659	489	170	362	297	132	69	63	63	69	387	341	46	216	171
2012-05-15	25.5	54.76170213						16.9	13	22.7	65.3	3	2012	0	1	0	17.08	Seoul	634	484	150	338	296	138	75	63	78	60	366	326	40	189	177
2012-05-16	32.41666667	67.79091869						16.6	12.7	22	58.6	4	2012	0	1	0	17.16	Seoul	579	427	152	327	252	139	68	71	71	68	345	306	39	202	143
2012-05-17	24.70833333	48.7022412						16.6	13.9	20.5	56.6	5	2012	0	1	0	17.06	Seoul	709	538	171	382	327	148	73	75	78	70	447	405	42	250	197
2012-05-18	26.08333333	53.04921466						18.1	12	24.5	51.4	6	2012	0	1	0	16.86	Seoul	711	570	141	389	322	130	65	65	62	68	480	438	42	267	213
2012-05-19	24.33333333	46.78571429						19.5	13.1	25.8	38	7	2012	0	1	0	17.54	Seoul	1005	835	170	562	443	139	83	56	86	53	722	668	54	395	327
2012-05-20	24.04166667	48.94444444						21.3	14.5	28.7	39.1	1	2012	0	1	0	18.42	Seoul	829	673	156	445	384	135	66	69	73	62	574	529	45	317	257
2012-05-21	22.875	42.98717949						23	17.2	28.9	34.8	2	2012	0	1	0	19.7	Seoul	678	514	164	371	307	162	80	82	87	75	395	357	38	221	174
2012-05-22	20.41666667	39.12671595						23.3	17.8	29.3	34.6	3	2012	0	1	0	21.04	Seoul	684	520	164	397	287	162	99	63	101	61	406	360	46	235	171
2012-05-23	25.625	49.23523207						22.1	18.3	27.8	39.5	4	2012	0	1	0	21.84	Seoul	695	545	150	386	309	143	84	59	78	65	441	394	47	241	200
2012-05-24	28.375	54.07286167	6.217833401	1.234222441	7.984234064	10.21678163	8.961343137	19.7	17	24	53	5	2012	0	1	0	21.88	Seoul	766	599	167	397	369	164	87	77	92	72	464	418	46	237	227
2012-05-25	34.375	69.71871658						20.5	16.2	26.6	45.4	6	2012	0	1	0	21.72	Seoul	798	618	180	458	340	138	68	70	87	51	508	460	48	281	227
2012-05-26	37.875	77.98944034						19.8	14.1	26.1	44.8	7	2012	0	1	0	21.08	Seoul	996	845	151	540	456	115	59	56	63	52	737	691	46	385	352
2012-05-27	25.41666667	48.48902821						19.3	17.1	23.4	65.6	1	2012	0	1	0	20.28	Seoul	1025	878	147	535	490	117	57	60	60	57	780	733	47	408	372
2012-05-28	35.41666667	61.67118998						20.9	16.4	26	58	2	2012	0	1	1	20.04	Seoul	791	622	169	429	362	151	75	76	83	68	525	486	39	287	238
2012-05-29	22.25	46.13410771						21.6	18.8	25.4	40.8	3	2012	0	1	0	20.42	Seoul	631	469	162	365	266	151	74	77	79	72	359	319	40	213	146
2012-05-30	24.375	48.50105932						20.7	18.6	23.6	44.4	4	2012	0	1	0	20.46	Seoul	521	392	129	288	233	129	79	50	81	48	294	262	32	152	142
2012-05-31	29.29166667	52.40736842						20.9	16.6	27.2	58.6	5	2012	0	1	0	20.68	Seoul	529	386	143	275	254	129	68	61	69	60	308	269	39	158	150
2012-06-01	29.20833333	56.29543039						21.4	16.3	26.7	52.3	6	2012	0	2	0	21.1	Seoul	774	581	193	446	328	170	89	81	85	85	442	397	45	266	176
2012-06-02	30	53.29263158						23.1	19.2	28.8	44.8	7	2012	0	2	0	21.54	Seoul	888	742	146	481	407	138	75	63	90	48	612	577	35	314	298
2012-06-03	25.625	46.06519453						23.3	18	29.1	38.9	1	2012	0	2	0	21.88	Seoul	704	553	151	390	314	116	53	63	63	53	473	438	35	260	213
2012-06-04	26.58333333	48.25989305						23.7	18.6	29.1	35.1	2	2012	0	2	0	22.48	Seoul	612	457	155	346	266	128	62	66	75	53	392	343	49	219	173
2012-06-05	18.41666667	33.62393162	3.721347888	0.612029353	4.961963302	7.803989289	7.791361105	22.5	19.8	27.5	62.6	3	2012	0	2	0	22.8	Seoul	658	499	159	380	278	122	61	61	74	48	422	375	47	234	188
2012-06-06	34.33333333	59.17758985						23	19.1	28.9	62	4	2012	0	2	1	23.12	Seoul	649	497	152	350	299	140	76	64	73	67	411	361	50	219	192
2012-06-07	61.16666667	103.6213904						23	18.5	29.4	62.8	5	2012	0	2	0	23.1	Seoul	599	450	149	320	279	125	69	56	58	67	356	313	43	201	155
2012-06-08	34	59.7						22.2	19	27.9	66.4	6	2012	0	2	0	22.88	Seoul	643	495	148	357	286	121	70	51	68	53	403	367	36	233	170
2012-06-09	35.33333333	58.46458333						24.2	18.6	29.9	59.5	7	2012	0	2	0	22.98	Seoul	795	654	141	432	363	129	72	57	68	61	545	511	34	299	246
2012-06-10	38.83333333	65.76476793						23.7	20.8	28.7	58.8	1	2012	0	2	0	23.22	Seoul	733	575	158	411	322	138	74	64	73	65	478	431	47	269	209
2012-06-11	19.20833333	33.34843581						23.2	20.3	27.8	59.4	2	2012	0	2	0	23.26	Seoul	605	441	164	334	271	160	82	78	86	74	344	307	37	183	161
2012-06-12	17.875	32.88818565						22.6	19	28.9	58.9	3	2012	0	2	0	23.18	Seoul	522	376	146	291	231	139	69	70	77	62	281	252	29	160	121
2012-06-13	15.58333333	29.2230444						23.4	18.3	28.9	53.1	4	2012	0	2	0	23.42	Seoul	541	408	133	287	254	130	60	70	67	63	321	282	39	173	148
2012-06-14	14.58333333	26.74085684						24.8	19.3	31.7	49.1	5	2012	0	2	0	23.54	Seoul	543	420	123	292	251	110	52	58	66	44	332	308	24	176	156
2012-06-15	14.08333333	26.20675105						23.7	20.4	28	52.8	6	2012	0	2	0	23.54	Seoul	685	516	169	379	306	157	77	80	98	59	421	372	49	229	192
2012-06-16	19	33.90861345						23.5	20.2	29.9	61.3	7	2012	0	2	0	23.6	Seoul	809	655	154	455	354	116	60	56	64	52	572	522	50	326	246
2012-06-17	26.95833333	44.31479538	4.47493334	0.635559291				23.6	18.1	29.8	52.5	1	2012	0	2	0	23.8	Seoul	690	552	138	376	314	121	66	55	72	49	469	440	29	244	225
2012-06-18	30.45833333	51.08896034						24.9	20.1	30.2	46.5	2	2012	0	2	0	24.1	Seoul	558	393	165	326	232	157	87	70	95	62	282	234	48	163	119
2012-06-19	23.875	42.21831736						26	20.9	33.5	44.8	3	2012	0	2	0	24.34	Seoul	492	351	141	272	220	125	68	57	67	58	256	223	33	144	112
2012-06-20	17.08333333	31.1434644						25.4	21.3	31.3	49.1	4	2012	0	2	0	24.68	Seoul	548	393	155	313	235	136	72	64	79	57	303	265	38	175	128
2012-06-21	33.08333333	56.9217759						25.7	21.3	32.4	55.3	5	2012	0	2	0	25.12	Seoul	551	387	164	323	228	130	61	69	72	58	303	265	38	192	111
2012-06-22	26.29166667	46.68393235						24.3	21.3	29.3	61.4	6	2012	0	2	0	25.26	Seoul	611	450	161	328	283	127	64	63	64	63	360	321	39	194	166
2012-06-23	19.79166667	35.53164557	5.582953055	1.05134149				26.2	21.5	31.7	55.8	7	2012	0	2	0	25.52	Seoul	750	605	145	436	314	148	80	68	83	65	482	441	41	285	197
2012-06-24	36.54166667	57.73826903						27.8	23.6	32.8	48.3	1	2012	0	2	0	25.88	Seoul	734	588	146	421	313	119	61	58	73	46	481	439	42	274	207
2012-06-25	14.75	26.79371728						26.5	22.2	33.2	40.5	2	2012	0	2	0	26.1	Seoul	554	387	167	316	238	155	74	81	88	67	272	238	34	155	117
2012-06-26	6.583333333	15.35538954						24.6	20.6	30.8	44.9	3	2012	0	2	0	25.88	Seoul	525	371	154	300	225	126	65	61	72	54	280	246	34	172	108
2012-06-27	6.636363636	13.67409766						24.8	19.3	31	47.1	4	2012	0	2	0	25.98	Seoul	496	370	126	278	218	105	52	53	62	43	265	244	21	149	116
2012-06-28	11.79166667	23.39435146						25.3	20.9	29.6	50.4	5	2012	0	2	0	25.8	Seoul	491	360	131	276	215	111	58	53	61	50	263	232	31	143	120
2012-06-29	25	43.2739726						25.9	22	31	60.4	6	2012	0	2	0	25.42	Seoul	549	398	151	309	240	122	57	65	80	42	307	273	34	160	147
2012-06-30	11.69230769	14.15090329						21.9	20.2	23.7	87.8	7	2012	0	2	0	24.5	Seoul	678	536	142	387	291	138	70	68	87	51	428	401	27	237	191
2012-07-01	30.33333333	52.16492693						21.6	19.2	25.4	80.1	1	2012	0	2	0	23.9	Seoul	663	496	167	374	289	138	75	63	87	51	381	342	39	209	172
2012-07-02	22.04166667	35.992569						24	21.7	29.8	62.8	2	2012	0	2	0	23.74	Seoul	521	375	146	304	217	131	74	57	86	45	257	230	27	149	108
2012-07-03	14.29166667	25.93340494						22.7	19.7	25.7	78.1	3	2012	0	2	0	23.22	Seoul	477	337	140	291	186	134	69	65	86	48	228	203	25	140	88
2012-07-04	36.33333333	67.12379936						24.4	22.6	27.4	79.8	4	2012	0	2	0	22.92	Seoul	507	363	144	286	221	129	68	61	72	57	247	214	33	142	105
2012-07-05	17.70833333	33.33120341						22.7	20.9	24.6	89.6	5	2012	0	2	0	23.08	Seoul	453	323	130	255	198	120	62	58	72	48	229	202	27	124	105
2012-07-06	6.842105263	12.64620536						20.9	19.9	21.8	88.8	6	2012	0	2	0	22.94	Seoul	566	420	146	321	245	137	69	68	77	60	305	280	25	181	124
2012-07-07	14.16666667	26.85978261						24.8	18.5	31	62.1	7	2012	0	2	0	23.1	Seoul	817	652	165	466	351	153	79	74	83	70	496	464	32	281	215
2012-07-08	20.58333333	35.17136886						25.8	21.4	30.7	64.5	1	2012	0	2	0	23.72	Seoul	658	523	135	384	274	129	64	65	66	63	391	364	27	231	160
2012-07-09	25.375	44.52315789						26.3	21.9	32.3	64.1	2	2012	0	2	0	24.1	Seoul	505	355	150	297	208	126	63	63	76	50	246	218	28	147	99
2012-07-10	31.25	51.81598318						25.9	21.7	29.1	67.4	3	2012	0	2	0	24.74	Seoul	468	332	136	288	180	120	51	69	68	52	229	212	17	147	82
2012-07-11	14.29166667	24.92251309						23.3	21	26.5	83.5	4	2012	0	2	0	25.22	Seoul	491	352	139	301	190	139	80	59	81	58	241	212	29	151	90
2012-07-12	26.95833333	45.50526316						24.7	21.1	28.5	72.3	5	2012	0	2	0	25.2	Seoul	534	397	137	332	202	138	70	68	84	54	279	253	26	170	109
2012-07-13	23.26086957	39.14850427						26.1	21.8	29.3	76.1	6	2012	0	2	0	25.26	Seoul	584	446	138	333	251	129	62	67	70	59	323	295	28	184	139
2012-07-14	6.708333333	14.72874058						22.8	20.4	26.2	82.1	7	2012	0	2	0	24.56	Seoul	697	575	122	402	295	112	65	47	62	50	443	420	23	252	191
2012-07-15	3.5	7.263829787						19.7	19.1	20.5	89.5	1	2012	0	2	0	23.32	Seoul	647	523	124	393	254	107	58	49	62	45	404	372	32	238	166
2012-07-16	10.04166667	18.81528662						21.7	19	25	80.3	2	2012	0	2	0	23	Seoul	514	376	138	287	227	118	62	56	63	55	266	240	26	159	107
2012-07-17	15.56521739	29.86145251						25.5	21.6	29	70.5	3	2012	0	2	0	23.16	Seoul	496	341	155	277	219	138	71	67	77	61	240	217	23	141	99
2012-07-18	12.66666667	25.13157895						26.3	24.7	28.4	78.8	4	2012	0	2	0	23.2	Seoul	536	383	153	305	231	127	67	60	69	58	280	238	42	171	109
2012-07-19	8.52173913	15.36830601						23.9	22.4	26.5	85.3	5	2012	0	2	0	23.42	Seoul	501	384	117	282	219	124	66	58	72	52	261	244	17	147	114
2012-07-20	17.70833333	29.23447537						25.6	22.1	29.7	73.6	6	2012	0	2	0	24.6	Seoul	635	484	151	359	276	130	67	63	75	55	371	342	29	203	168
2012-07-21	30.79166667	49.96256684						27.5	24.1	31.4	67.4	7	2012	0	2	0	25.76	Seoul	811	676	135	447	364	120	66	54	72	48	544	511	33	301	243
2012-07-22	20.91666667	34.88196721						27.2	23.7	30.4	74.4	1	2012	0	2	0	26.1	Seoul	727	591	136	418	309	121	68	53	78	43	440	419	21	249	191
2012-07-23	10.34782609	20.20942982						27.6	25.6	30.5	73.9	2	2012	0	2	0	26.36	Seoul	566	412	154	346	220	156	83	73	92	64	279	249	30	176	103
2012-07-24	10.91304348	20.11074197						27.8	25.5	32.1	71.9	3	2012	0	2	0	27.14	Seoul	530	408	122	301	229	123	71	52	74	49	282	258	24	164	118
2012-07-25	12.60869565	23.16294643						27.9	24.2	32.1	68	4	2012	0	2	0	27.6	Seoul	538	400	138	309	229	135	67	68	69	66	289	271	18	172	117
2012-07-26	14.54166667	25.15102481						28.1	24.3	32.6	63.4	5	2012	0	2	0	27.72	Seoul	600	450	150	345	255	145	72	73	92	53	332	301	31	182	150
2012-07-27	22.625	35.09670563						27.9	24.9	32.3	68	6	2012	0	2	0	27.86	Seoul	625	482	143	337	288	116	58	58	58	58	383	353	30	215	168
2012-07-28	21.13636364	30.80813347						28.5	25.2	33.2	67.3	7	2012	0	2	0	28.04	Seoul	811	637	174	427	384	132	58	74	70	62	529	484	45	275	254
2012-07-29	9.130434783	16.61659664						29.2	26.2	33.2	66.8	1	2012	0	2	0	28.32	Seoul	657	509	148	347	310	123	62	61	59	64	408	375	33	212	196
2012-07-30	9.086956522	17.80573248						28.4	23	31.6	72.3	2	2012	0	2	0	28.42	Seoul	534	398	136	299	235	125	63	62	64	61	308	278	30	181	127
2012-07-31	12.79166667	22.40364026						29	26.6	33	66.1	3	2012	0	2	0	28.6	Seoul	538	388	150	327	211	132	67	65	82	50	274	251	23	170	104
2012-08-01	20.16666667	31.4513369						30.8	25.9	35.3	56.8	4	2012	0	2	0	29.18	Seoul	619	439	180	348	271	131	57	74	70	61	345	302	43	193	152
2012-08-02	10.2173913	17.14054054						30.8	26.8	35.5	53.6	5	2012	0	2	0	29.64	Seoul	543	419	124	312	231	126	63	63	65	61	316	293	23	197	119
2012-08-03	9.291666667	15.75107296						31.3	27.1	35.4	51.9	6	2012	0	2	0	30.06	Seoul	607	466	141	340	267	108	54	54	61	47	375	342	33	206	169
2012-08-04	13.29166667	21.32475884						31.7	28.2	36.2	50.1	7	2012	0	2	0	30.72	Seoul	671	548	123	377	294	124	72	52	73	51	431	407	24	239	192
2012-08-05	16.20833333	24.07403433						31.8	27.5	36.7	51	1	2012	0	2	0	31.28	Seoul	659	501	158	364	295	128	61	67	80	48	394	366	28	221	173
2012-08-06	17.16666667	27.46286329						31.5	27.8	35.8	54.1	2	2012	0	2	0	31.42	Seoul	550	397	153	326	224	128	68	60	76	52	282	247	35	172	110
2012-08-07	9.363636364	16.00647249						30.7	26.6	35	48	3	2012	0	2	0	31.4	Seoul	462	330	132	263	199	124	71	53	64	60	220	186	34	129	91
2012-08-08	17.125	29.20648649						29.6	25.6	34.3	51.6	4	2012	0	2	0	31.06	Seoul	504	367	137	282	222	115	59	56	69	46	256	230	26	147	109
2012-08-09	27.66666667	42.77564825						29.7	26.6	34.6	63.5	5	2012	0	2	0	30.66	Seoul	544	392	152	329	215	157	77	80	93	64	265	243	22	170	95
2012-08-10	21.95833333	34	6.539152249	1.607064969	3.310027739	6.41627628	6.983373051	27.4	25.7	29	69.4	6	2012	0	2	0	29.78	Seoul	594	435	159	328	266	136	75	61	76	60	309	274	35	173	136
2012-08-11	24.66666667	36.95688749						27.7	24	31.8	65	7	2012	0	2	0	29.02	Seoul	685	510	175	392	293	139	62	77	68	71	405	365	40	238	167
2012-08-12	21.89473684	27.98627244						25.5	22.3	27.9	80.3	1	2012	0	2	0	27.98	Seoul	577	426	151	303	274	119	57	62	68	51	322	297	25	161	161
2012-08-13	7	13.87724868						26.6	22.1	32.1	65	2	2012	0	2	0	27.38	Seoul	534	373	161	310	224	122	53	69	65	57	278	241	37	165	113
2012-08-14	10.45833333	19.56887487						26.7	23.2	31.2	64.3	3	2012	0	2	0	26.78	Seoul	579	455	124	329	250	122	70	52	73	49	336	310	26	194	142
2012-08-15	6.913043478	12.92628205						23.7	22.4	27.1	88	4	2012	0	2	1	26.04	Seoul	574	427	147	302	272	117	61	56	62	55	328	296	32	171	157
2012-08-16	17.75	30.4941302						26	22.7	28.9	68.8	5	2012	0	2	0	25.7	Seoul	496	352	144	285	211	124	66	58	69	55	250	218	32	142	108
2012-08-17	13.33333333	25.70562771						27.5	24.3	32.2	74	6	2012	0	2	0	26.1	Seoul	576	430	146	335	241	157	82	75	90	67	315	286	29	186	129
2012-08-18	12.08333333	23.44728435						27.2	25.8	28.6	80.3	7	2012	0	2	0	26.22	Seoul	594	457	137	362	232	128	60	68	81	47	356	331	25	218	138
2012-08-19	8.85	16.86353945						27.9	26.3	30.8	75.8	1	2012	0	2	0	26.46	Seoul	506	379	127	294	212	131	60	71	79	52	281	264	17	163	118
2012-08-20	6.833333333	12.72186837						25.4	24	27.1	87.4	2	2012	0	2	0	26.8	Seoul	485	353	132	288	197	142	81	61	88	54	223	204	19	136	87
2012-08-21	6.904761905	12.19098712						25.3	23.5	28.7	85.4	3	2012	0	2	0	26.66	Seoul	458	316	142	260	198	121	68	53	66	55	234	201	33	138	96
2012-08-22	12.91666667	23.14946237						22	20.3	24.6	80.5	4	2012	0	2	0	25.56	Seoul	486	348	138	265	221	130	62	68	65	65	251	219	32	137	114
2012-08-23	10.23809524	19.41666667						23	20.5	25.7	68.3	5	2012	0	2	0	24.72	Seoul	469	335	134	260	209	111	56	55	63	48	250	222	28	139	111
2012-08-24	5.458333333	13.15135135						23.3	21.1	26.1	70	6	2012	0	2	0	23.8	Seoul	541	391	150	319	222	152	80	72	89	63	286	253	33	166	120
2012-08-25	9.375	19.87159956						25	21.5	28.9	80.1	7	2012	0	2	0	23.72	Seoul	639	491	148	339	300	137	60	77	71	66	394	368	26	215	179
2012-08-26	12.83333333	24.5344086						27.5	24.1	32.4	72.3	1	2012	0	2	0	24.16	Seoul	583	456	127	323	260	133	72	61	74	59	344	318	26	187	157
2012-08-27	8.416666667	16.9600444						28.5	24.5	32.9	59.9	2	2012	0	2	0	25.46	Seoul	525	382	143	292	233	119	74	45	61	58	285	250	35	161	124
2012-08-28	5.409090909	13.26666667						26.1	21.8	29.4	69.5	3	2012	0	2	0	26.08	Seoul	435	324	111	252	183	111	58	53	59	52	227	196	31	137	90
2012-08-29	23.16666667	41.92707182						25.7	21.7	29.1	70.3	4	2012	0	2	0	26.56	Seoul	418	286	132	230	188	108	54	54	61	47	222	190	32	124	98
2012-08-30	20.08333333	33.72677596						21.4	18.7	24.7	85.8	5	2012	0	2	0	25.84	Seoul	449	323	126	245	204	100	48	52	47	53	238	216	22	143	95
2012-08-31	19.58333333	35.17165006						23.8	18.7	28.4	65.6	6	2012	0	2	0	25.1	Seoul	553	406	147	311	242	142	79	63	80	62	285	261	24	155	130
2012-09-01	32.70833333	56.08974359						25.2	22.3	29.4	69	7	2012	0	3	0	24.44	Seoul	670	513	157	383	287	131	65	66	68	63	389	362	27	221	168
2012-09-02	14.5	25.83083512						25	20.8	29.5	65.1	1	2012	0	3	0	24.22	Seoul	555	418	137	311	244	119	62	57	76	43	320	291	29	179	141
2012-09-03	33.08333333	57.54291845						24.9	22.2	28.5	71.4	2	2012	0	3	0	24.06	Seoul	506	346	160	302	204	146	67	79	83	63	236	205	31	145	91
2012-09-04	19.91304348	34.28696605						22	19.7	24.4	84.1	3	2012	0	3	0	24.18	Seoul	467	328	139	273	194	119	58	61	73	46	241	213	28	143	98
2012-09-05	9.5	18.09229099						22.3	19.2	26.1	61.1	4	2012	0	3	0	23.88	Seoul	480	350	130	274	206	138	72	66	80	58	234	218	16	131	103
2012-09-06	13.79166667	27.70899471						21.6	16	27.1	52.9	5	2012	0	3	0	23.16	Seoul	474	351	123	267	207	142	85	57	70	72	234	204	30	136	98
2012-09-07	18.16666667	33.34615385						22.5	16.9	27.2	60.6	6	2012	0	3	0	22.66	Seoul	534	402	132	319	215	128	63	65	75	53	306	280	26	183	123
2012-09-08	8	14.1141649						20.2	17.7	23.7	71.8	7	2012	0	3	0	21.72	Seoul	614	449	165	337	277	117	59	58	66	51	368	332	36	197	171
2012-09-09	13.125	22.54689146						20.9	17.1	25	68.4	1	2012	0	3	0	21.5	Seoul	551	413	138	303	248	120	59	61	61	59	329	298	31	190	139
2012-09-10	18.33333333	31.958159						23.2	17.8	28.3	61.4	2	2012	0	3	0	21.68	Seoul	503	361	142	301	202	126	70	56	76	50	264	228	36	158	106
2012-09-11	8.666666667	17.79135135						22.8	18.1	27.5	53.1	3	2012	0	3	0	21.92	Seoul	506	365	141	273	233	134	69	65	69	65	267	237	30	155	112
2012-09-12	15	28.27929901	6.638387931	1.845282969	4.403014091	4.217782824	6.433403838	21.6	19.6	24.8	68.9	4	2012	0	3	0	21.74	Seoul	462	328	134	266	196	120	58	62	63	57	232	207	25	145	87
2012-09-13	17.875	30.50377562						20	18.6	21.1	87.1	5	2012	0	3	0	21.7	Seoul	444	302	142	247	197	133	65	68	71	62	206	180	26	127	79
2012-09-14	12.75	25.54019293						19.4	17.3	21.8	68.5	6	2012	0	3	0	21.4	Seoul	523	389	134	291	232	141	75	66	78	63	275	244	31	160	115
2012-09-15	12.70833333	25.85490605	2.237517025	0.522582314	3.09064482	3.717665713	4.544910459	21	17	25.5	56.8	7	2012	0	3	0	20.96	Seoul	638	512	126	355	283	115	65	50	62	53	398	371	27	226	172
2012-09-16	6.583333333	13.64867725						19.9	17.5	22.1	60.1	1	2012	0	3	0	20.38	Seoul	560	413	147	323	237	132	57	75	80	52	300	276	24	167	133
2012-09-17	4.304347826	8.077864294						17.3	16	18.4	86.8	2	2012	0	3	0	19.52	Seoul	497	361	136	280	217	127	74	53	77	50	238	213	25	133	105
2012-09-18	13.20833333	31.91791045						20.9	17.7	24.6	69.4	3	2012	0	3	0	19.7	Seoul	470	331	139	258	212	120	55	65	74	46	233	207	26	122	111
2012-09-19	16	33.27896996	6.20811108	1.41216481	4.990196994	5.105343416	5.407213768	20.6	17.7	25.2	63.9	4	2012	0	3	0	19.94	Seoul	499	353	146	264	235	118	49	69	58	60	262	231	31	133	129
2012-09-20	19.375	38.14470842						20.1	15.6	24.7	69.6	5	2012	0	3	0	19.76	Seoul	558	391	167	311	247	142	72	70	74	68	275	239	36	157	118
2012-09-21	22.66666667	42.36637931	7.618261045	1.958749761	6.721732803	7.1204075	8.650853861	20.1	17.2	24.3	68.3	6	2012	0	3	0	19.8	Seoul	587	444	143	335	252	119	68	51	77	42	333	300	33	185	148
2012-09-22	20.66666667	38.64509395						20.7	15.2	26.4	60.6	7	2012	0	3	0	20.48	Seoul	678	538	140	379	299	136	78	58	88	48	414	381	33	220	194
2012-09-23	15.91666667	29.09717868						21.2	16.4	26.6	56.6	1	2012	0	3	0	20.54	Seoul	638	508	130	372	266	119	59	60	59	60	388	360	28	238	150
2012-09-24	13.08333333	25.97245763						21.5	16.1	27.5	49.8	2	2012	0	3	0	20.72	Seoul	582	448	134	333	249	122	66	56	74	48	340	311	29	190	150
2012-09-25	17.08333333	31.57478632	6.004163252	1.54867946	2.962580332	5.633460446	5.716108841	21.8	16.9	27.8	52.3	3	2012	0	3	0	21.06	Seoul	565	401	164	309	256	143	67	76	79	64	297	267	30	166	131
2012-09-26	19.375	36.54410202						21.3	17.5	25.4	60	4	2012	0	3	0	21.3	Seoul	606	444	162	335	271	143	68	75	70	73	332	297	35	191	141
2012-09-27	14.20833333	28.55603448	6.532536467	1.753529409				20.3	17.7	23.6	62	5	2012	0	3	0	21.22	Seoul	637	490	147	334	303	130	60	70	71	59	389	361	28	211	178
2012-09-28	12.95833333	25.3592552						18	15.4	22	72.3	6	2012	0	3	0	20.58	Seoul	905	734	171	482	423	140	73	67	73	67	627	586	41	336	291
2012-09-29	7.625	15.12137487						16.4	14	19.8	58.8	7	2012	0	3	1	19.56	Seoul	1092	947	145	594	498	124	62	62	68	56	814	781	33	451	363
2012-09-30	12.20833333	21.02148228						16.2	12	21	63.8	1	2012	0	3	1	18.44	Seoul	1006	840	166	551	455	146	64	82	87	59	705	671	34	381	324
2012-10-01	13.04166667	21.47807018						18.1	12.5	24.6	64.3	2	2012	0	3	1	17.8	Seoul	819	646	173	437	382	149	76	73	81	68	503	470	33	267	236
2012-10-02	13.54166667	23.75869565						19.3	14.3	24.9	64.3	3	2012	0	3	0	17.6	Seoul	712	527	185	383	329	162	76	86	85	77	429	384	45	239	190
2012-10-03	13.20833333	24.18446602	5.461274427	1.264949617	3.510186169	3.419180487	3.861197087	19.9	15	26	60.4	4	2012	0	3	1	17.98	Seoul	631	503	128	333	298	129	71	58	61	68	385	362	23	207	178
2012-10-04	13.95833333	27.09934498						19	14.4	24.2	61.6	5	2012	0	3	0	18.5	Seoul	539	390	149	304	235	126	71	55	77	49	299	260	39	181	118
2012-10-05	20.33333333	36.53556034						19	14.9	22.8	61.4	6	2012	0	3	0	19.06	Seoul	602	424	178	321	281	126	60	66	65	61	327	288	39	180	147
2012-10-06	22.54166667	42.74684874	3.267848399	1.029165996	4.53363635	6.095237008	6.229652978	19.6	16.1	24.5	52.9	7	2012	0	3	0	19.36	Seoul	605	452	153	328	277	133	62	71	77	56	360	321	39	185	175
2012-10-07	19.54166667	34.42408377						19.2	15.1	24.4	54.9	1	2012	0	3	0	19.34	Seoul	575	423	152	296	279	114	51	63	56	58	347	309	38	182	165
2012-10-08	12.83333333	25.9027027						18.4	14.6	23.4	53	2	2012	0	3	0	19.04	Seoul	568	411	157	299	269	135	63	72	80	55	301	271	30	143	158
2012-10-09	16.20833333	31.77777778						17.6	13.8	22.4	60	3	2012	0	3	0	18.76	Seoul	501	354	147	283	218	138	75	63	74	64	249	214	35	137	112
2012-10-10	17.08333333	32.15195531						15.7	12.6	20.3	69.6	4	2012	0	3	0	18.1	Seoul	533	384	149	303	230	138	64	74	73	65	271	243	28	163	108
2012-10-11	10.375	22.01333333						13.9	9.9	19	47.4	5	2012	0	3	0	16.96	Seoul	532	382	150	294	238	132	65	67	76	56	287	253	34	156	131
2012-10-12	17.04166667	35.58258929						14.9	8.5	21.4	51.8	6	2012	0	3	0	16.1	Seoul	557	403	154	321	236	130	59	71	75	55	318	288	30	187	131
2012-10-13	22.33333333	41.83601286						16.4	11.3	23.1	54	7	2012	0	3	0	15.7	Seoul	653	505	148	368	285	129	67	62	76	53	393	362	31	231	162
2012-10-14	17.91666667	38.62188516						16.3	12	21.8	39.9	1	2012	0	3	0	15.44	Seoul	620	477	143	322	298	145	81	64	81	64	369	339	30	186	183
2012-10-15	14.58333333	41.46918919						14.8	10.3	21.8	33.3	2	2012	0	3	0	15.26	Seoul	573	409	164	318	255	145	76	69	82	63	288	261	27	155	133
2012-10-16	15.58333333	36.07415485						17.1	10.8	23.4	46.5	3	2012	0	3	0	15.9	Seoul	531	388	143	295	236	139	73	66	77	62	279	248	31	153	126
2012-10-17	10.7826087	22.51742919						12.6	8.1	17.6	57	4	2012	0	3	0	15.44	Seoul	530	373	157	269	261	143	71	72	69	74	283	242	41	148	135
2012-10-18	10.79166667	24.87241003						11.6	6	17	46.5	5	2012	0	3	0	14.48	Seoul	562	409	153	310	252	152	69	83	91	61	295	275	20	159	136
2012-10-19	22.70833333	48.37893594						14.8	10.3	20.1	52.3	6	2012	0	3	0	14.18	Seoul	662	496	166	365	297	167	93	74	98	69	360	325	35	195	165
2012-10-20	27.29166667	52.01789474						15.8	10.5	21	65	7	2012	0	3	0	14.38	Seoul	653	503	150	359	294	143	68	75	77	66	407	376	31	218	189
2012-10-21	27.58333333	50.30192719						18.3	15.4	23.7	70.5	1	2012	0	3	0	14.62	Seoul	668	521	147	380	288	126	72	54	66	60	417	378	39	240	177
2012-10-22	22	38.14029536						13.4	8.5	17.1	77.3	2	2012	0	3	0	14.78	Seoul	533	359	174	298	235	138	71	67	74	64	270	229	41	152	118
2012-10-23	11.66666667	21.13424947						10	4.5	14.5	49.4	3	2012	0	3	0	14.46	Seoul	521	363	158	273	248	140	68	72	75	65	245	217	28	132	113
2012-10-24	13.41666667	29.98625793						13.2	9.5	18.4	62.8	4	2012	0	3	0	14.14	Seoul	510	361	149	271	239	138	69	69	75	63	257	229	28	136	121
2012-10-25	17.875	39.04206099						15.2	12.6	20	68.5	5	2012	0	3	0	14.02	Seoul	547	392	155	322	225	139	71	68	90	49	304	267	37	173	131
2012-10-26	29.125	57.55425532						15.9	11.1	22.3	62.1	6	2012	0	3	0	13.54	Seoul	592	452	140	340	252	139	82	57	79	60	333	305	28	195	138
2012-10-27	17	29.60542797						14.3	12.5	16.4	84.5	7	2012	0	3	0	13.72	Seoul	665	521	144	362	303	124	58	66	66	58	418	386	32	231	187
2012-10-28	15.41666667	28.60609244						14.3	10.8	18.8	65.4	1	2012	0	3	0	14.58	Seoul	654	492	162	346	308	154	81	73	86	68	367	340	27	193	174
2012-10-29	18.41666667	35.79978925						11.7	8	16.7	60.6	2	2012	0	3	0	14.28	Seoul	548	397	151	312	236	147	77	70	80	67	286	254	32	167	119
2012-10-30	31.75	52.47486631						8.6	5.8	12.4	55.4	3	2012	0	3	0	12.96	Seoul	500	363	137	290	210	137	74	63	80	57	277	240	37	160	117
2012-10-31	26.79166667	43.00638298						6.9	2.8	11.6	50.9	4	2012	0	3	0	11.16	Seoul	550	397	153	319	231	140	71	69	76	64	296	263	33	169	127
2012-11-01	17.125	32.36087866						5.6	2.7	10	36.5	5	2012	0	3	0	9.42	Seoul	634	474	160	365	269	150	73	77	85	65	370	338	32	209	161
2012-11-02	17.25	33.77310924	9.657768804	1.984606829	11.9960906	4.948085659	6.946708662	7.2	1.6	12.4	36.9	6	2012	0	3	0	8	Seoul	661	507	154	343	318	151	81	70	75	76	401	368	33	211	190
2012-11-03	25.16666667	46.20750782						9.4	3.2	15.7	41.5	7	2012	0	3	0	7.54	Seoul	688	544	144	383	305	149	75	74	75	74	423	405	18	246	177
2012-11-04	14.66666667	25.190625						11.8	9.1	15.3	56.5	1	2012	0	3	0	8.18	Seoul	605	472	133	342	263	117	60	57	73	44	369	343	26	201	168
2012-11-05	14.75	33.07724868	3.539791872	0.752758458	6.449833571	5.820256776	13.8510065	8.5	7.2	10.7	87.6	2	2012	0	3	0	8.5	Seoul	534	388	146	296	238	145	73	72	87	58	279	255	24	146	133
2012-11-06	34.75	48.03533191						7.1	5.1	8.6	81	3	2012	0	3	0	8.8	Seoul	535	368	167	313	222	131	59	72	76	55	276	244	32	161	115
2012-11-07	46.91666667	66.10993658						8.4	4.1	12.5	68.4	4	2012	0	3	0	9.04	Seoul	574	421	153	302	272	134	66	68	63	71	322	291	31	173	149
2012-11-08	52.5	86.88589882	4.816416023	3.44416243	18.47781602	10.08573785	18.50462397	8.8	6	12.6	74.6	5	2012	0	3	0	8.92	Seoul	570	434	136	290	280	134	65	69	61	73	329	305	24	172	157
2012-11-09	42.29166667	78.11670236						9.4	4.4	15	63.6	6	2012	0	3	0	8.44	Seoul	610	457	153	324	286	141	70	71	75	66	345	313	32	179	166
2012-11-10	18.7826087	34.71888412						12	9.2	14.7	49.3	7	2012	0	3	0	9.14	Seoul	756	597	159	404	352	137	78	59	77	60	482	442	40	248	234
2012-11-11	7.086956522	16.39597315						8.7	3.6	12	72	1	2012	0	3	0	9.46	Seoul	603	483	120	339	264	113	65	48	63	50	385	360	25	215	170
2012-11-12	18.125	36.61522199						7.3	5.8	9.1	67.8	2	2012	0	3	0	9.24	Seoul	573	417	156	329	244	138	73	65	84	54	313	280	33	179	134
2012-11-13	12.33333333	26.67402734						5.3	1.7	9.1	54.8	3	2012	0	3	0	8.54	Seoul	504	375	129	271	233	133	67	66	76	57	265	245	20	139	126
2012-11-14	14.95652174	26.04535865	3.863333247	0.565385466	4.543728846	5.051010929	8.387925394	2.4	-0.6	6.7	53.3	4	2012	0	3	0	7.14	Seoul	482	356	126	281	201	118	58	60	68	50	259	234	25	147	112
2012-11-15	20.33333333	37.88865323						4.2	-0.3	9.8	51.5	5	2012	0	3	0	5.58	Seoul	603	444	159	350	253	155	89	66	87	68	321	281	40	185	136
2012-11-16	25.91666667	47.90486486						4.9	1	8.2	74	6	2012	0	3	0	4.82	Seoul	612	467	145	349	263	137	80	57	77	60	354	310	44	198	156
2012-11-17	18.83333333	28.85940803						5.3	1.5	8	61.6	7	2012	0	3	0	4.42	Seoul	697	536	161	394	303	149	79	70	82	67	433	388	45	242	191
2012-11-18	15.20833333	25.6323687						3.5	-0.5	8.4	45.1	1	2012	0	3	0	4.06	Seoul	650	508	142	359	291	134	65	69	76	58	393	366	27	206	187
2012-11-19	21.875	37.00749465						3.4	-0.5	7.6	64.4	2	2012	0	3	0	4.26	Seoul	513	365	148	275	238	122	53	69	66	56	279	245	34	146	133
2012-11-20	27.41666667	45.07569296						1.9	-1.8	6.4	51.6	3	2012	0	3	0	3.8	Seoul	510	374	136	277	233	146	83	63	87	59	264	239	25	137	127
2012-11-21	35.04166667	65.2537155						4.1	-0.4	8.4	62.5	4	2012	0	3	0	3.64	Seoul	502	373	129	286	216	131	73	58	76	55	274	243	31	157	117
2012-11-22	39.91666667	74.43844492						6.7	1.9	10.5	68.3	5	2012	0	3	0	3.92	Seoul	554	415	139	308	246	116	65	51	62	54	308	276	32	173	135
2012-11-23	31.58333333	57.52890792						3.3	0.3	6.9	63	6	2012	0	3	0	3.88	Seoul	587	435	152	304	283	125	65	60	68	57	330	300	30	174	156
2012-11-24	16.79166667	31.67613039						1.7	-1.8	6.7	46.9	7	2012	0	3	0	3.54	Seoul	650	505	145	383	267	133	66	67	85	48	402	365	37	233	169
2012-11-25	24.04166667	41.27436441						3.4	-0.7	7.5	55.6	1	2012	0	3	0	3.84	Seoul	590	445	145	337	253	126	66	60	68	58	342	310	32	202	140
2012-11-26	15.41666667	28.75802998						2.3	-1.2	5.1	51.5	2	2012	0	3	0	3.48	Seoul	533	373	160	321	212	152	74	78	80	72	266	235	31	173	93
2012-11-27	14.625	30.39029768						2.1	-2.8	6.5	38.9	3	2012	0	3	0	2.56	Seoul	547	382	165	299	248	139	66	73	81	58	288	241	47	159	129
2012-11-28	25.375	110.5606557						5	-0.1	10.2	54.5	4	2012	0	3	0	2.9	Seoul	513	373	140	285	228	141	84	57	86	55	262	226	36	147	115
2012-11-29	13.875	34.06182213						0.8	-1.9	4.7	34.4	5	2012	0	3	0	2.72	Seoul	515	373	142	262	253	128	75	53	71	57	282	247	35	139	143
2012-11-30	20.91666667	45.8513369						1.7	-3	6.2	49.6	6	2012	0	3	0	2.38	Seoul	608	442	166	352	256	146	72	74	75	71	353	311	42	214	139
2012-12-01	19.04166667	38.60504202						-0.9	-5.9	4	47.9	7	2012	0	4	0	1.74	Seoul	746	559	187	400	346	142	67	75	74	68	453	415	38	244	209
2012-12-02	19.29166667	33.41256545	6.217833401	1.234222441	8.660891406	4.318247264	7.705413707	2.9	1	7.1	50.4	1	2012	0	4	0	1.9	Seoul	553	427	126	292	261	121	68	53	62	59	331	300	31	174	157
2012-12-03	26.04166667	45.57969432						1.7	-1.6	5	66.9	2	2012	0	4	0	1.24	Seoul	525	374	151	293	232	128	67	61	74	54	284	244	40	149	135
2012-12-04	11.83333333	24.16298633						-3.3	-5.9	-0.1	41.3	3	2012	0	4	0	0.42	Seoul	461	319	142	259	202	140	70	70	81	59	219	192	27	124	95
2012-12-05	17.25	30.78787879						-3.8	-6.2	-0.8	66.5	4	2012	0	4	0	-0.68	Seoul	430	294	136	221	209	136	69	67	70	66	193	166	27	93	100
2012-12-06	14.5	25.19593148						-6.3	-10.3	-2.9	53.4	5	2012	0	4	0	-1.76	Seoul	491	338	153	265	226	129	68	61	76	53	236	205	31	119	117
2012-12-07	19.41666667	31.7642015						-4.5	-6.4	-2.4	76	6	2012	0	4	0	-3.24	Seoul	580	426	154	316	264	135	62	73	74	61	324	305	19	177	147
2012-12-08	14.83333333	25.03055848						-8.2	-11	-5.3	42.4	7	2012	0	4	0	-5.22	Seoul	640	488	152	373	267	115	67	48	73	42	394	355	39	227	167
2012-12-09	14.91666667	31.11807732						-10.5	-13.2	-7	45.5	1	2012	0	4	0	-6.66	Seoul	481	344	137	265	216	119	65	54	64	55	244	224	20	129	115
2012-12-10	23.70833333	42.59207709						-8.3	-11.8	-4.6	51.3	2	2012	0	4	0	-7.56	Seoul	499	341	158	282	217	147	78	69	87	60	232	192	40	123	109
2012-12-11	38.625	58.2406181						-6.5	-10.4	-0.8	55.3	3	2012	0	4	0	-7.6	Seoul	462	323	139	268	194	126	69	57	79	47	228	190	38	131	97
2012-12-12	49.20833333	70.11416026						-5	-9	0	56.8	4	2012	0	4	0	-7.7	Seoul	471	339	132	248	223	131	67	64	68	63	240	213	27	118	122
2012-12-13	54.33333333	78.83940043						-1.5	-6.2	3.4	55.1	5	2012	0	4	0	-6.36	Seoul	505	353	152	283	222	139	66	73	76	63	259	228	31	149	110
2012-12-14	27.47826087	44.76501581						2.7	0.3	4.7	79.8	6	2012	0	4	0	-3.72	Seoul	584	397	187	329	255	162	83	79	98	64	286	241	45	153	133
2012-12-15	11.70833333	18.57158235						4.6	1.9	8.3	78.4	7	2012	0	4	0	-1.14	Seoul	630	453	177	355	275	137	58	79	80	57	359	327	32	196	163
2012-12-16	33.91666667	52.23799582						1.6	-1.2	4.3	77	1	2012	0	4	0	0.48	Seoul	534	368	166	295	239	132	59	73	68	64	297	255	42	168	129
2012-12-17	40.25	64.44783983						-0.4	-4.7	3.2	65.4	2	2012	0	4	0	1.4	Seoul	491	326	165	271	220	122	52	70	69	53	251	210	41	146	105
2012-12-18	20.58333333	36.35714286						-6.8	-9.2	-4	49.4	3	2012	0	4	0	0.34	Seoul	507	357	150	269	238	130	58	72	73	57	266	237	29	148	118
2012-12-19	21.66666667	40.99265477						-6.9	-10.4	-2.8	45	4	2012	0	4	0	-1.58	Seoul	495	353	142	283	212	117	60	57	70	47	289	256	33	164	125
2012-12-20	41.66666667	70.53578947						-3.4	-7.8	0.3	49.1	5	2012	0	4	0	-3.18	Seoul	555	374	181	314	241	152	71	81	84	68	278	241	37	155	123
2012-12-21	43.25	70.14526316						-0.7	-1.9	0.8	66.1	6	2012	0	4	0	-3.64	Seoul	591	434	157	336	255	163	95	68	91	72	306	276	30	176	130
2012-12-22	42.875	64.10833333						-3	-5.9	-0.8	67.4	7	2012	0	4	0	-4.16	Seoul	647	507	140	324	323	126	69	57	77	49	406	366	40	196	210
2012-12-23	13.41666667	24.79581152						-8.9	-12.5	-5.9	53.9	1	2012	0	4	0	-4.58	Seoul	593	453	140	318	275	124	64	60	79	45	365	329	36	196	169
2012-12-24	18.16666667	32.07142857						-8.8	-13.6	-4.5	52	2	2012	0	4	0	-4.96	Seoul	632	447	185	339	293	146	69	77	71	75	364	320	44	200	164
2012-12-25	17.875	34.71734475						-8.9	-13.7	-4.6	50.9	3	2012	0	4	1	-6.06	Seoul	552	404	148	304	248	107	53	54	58	49	330	290	40	183	147
2012-12-26	17.41666667	34.34973262						-10.8	-14.5	-7	33.5	4	2012	0	4	0	-8.08	Seoul	496	348	148	275	221	140	68	72	75	65	264	231	33	152	112
2012-12-27	30.29166667	53.56485356						-5.7	-11.3	-0.8	47.1	5	2012	0	4	0	-8.62	Seoul	572	401	171	321	251	131	60	71	72	59	314	269	45	170	144
2012-12-28	31.33333333	51.23375262						-0.9	-3.5	1.5	59.5	6	2012	0	4	0	-7.02	Seoul	604	432	172	330	274	140	73	67	79	61	330	286	44	172	158
2012-12-29	43.08333333	63.91327064						-0.3	-1.9	0.6	84.1	7	2012	0	4	0	-5.32	Seoul	630	467	163	346	284	133	69	64	75	58	379	340	39	209	170
2012-12-30	15.625	28.01053741						-8.2	-10.7	0	54.6	1	2012	0	4	0	-5.18	Seoul	578	420	158	314	264	118	59	59	59	59	358	312	46	196	162
2012-12-31	16.33333333	27.66736621						-8.7	-11.6	-5	45.9	2	2012	0	4	0	-4.76	Seoul	624	445	179	342	282	148	76	72	78	70	359	322	37	198	161
2013-01-01	21.25	38.94285714						-4.7	-8.7	0	73.5	3	2013	0	4	1	-4.56	Seoul	711	508	203	371	340	184	97	87	100	84	394	338	56	209	185
2013-01-02	10.39130435	19.32937365						-11.7	-15.1	-4.8	40.8	4	2013	0	4	0	-6.72	Seoul	529	373	156	288	241	144	72	72	82	62	269	233	36	145	124
2013-01-03	15.29166667	30.76939655						-13.2	-16.4	-9.3	42.8	5	2013	0	4	0	-9.3	Seoul	501	363	138	263	238	129	71	58	73	56	261	233	28	136	125
2013-01-04	25.83333333	45.76470588						-10.7	-14.8	-5.8	44.3	6	2013	0	4	0	-9.8	Seoul	576	405	171	320	256	136	63	73	85	51	327	284	43	179	148
2013-01-05	39.91666667	63.59574468						-7	-12.1	-1.2	59.4	7	2013	0	4	0	-9.46	Seoul	680	513	167	343	337	145	82	63	83	62	423	365	58	201	222
2013-01-06	55.91666667	89.3397642						-6.3	-9.4	-2	59.4	1	2013	0	4	0	-9.78	Seoul	554	411	143	294	260	133	72	61	72	61	306	275	31	159	147
2013-01-07	48.41666667	76.48608137						-5.1	-8.8	0.1	53.6	2	2013	0	4	0	-8.46	Seoul	526	373	153	289	237	143	79	64	76	67	272	233	39	151	121
2013-01-08	43.66666667	71.95064378						-4.6	-6.8	-0.7	53.4	3	2013	0	4	0	-6.74	Seoul	554	353	201	288	266	143	65	78	86	57	271	227	44	132	139
2013-01-09	19.54166667	34.33760684						-9	-10.7	-6.4	38.5	4	2013	0	4	0	-6.4	Seoul	540	358	182	290	250	130	46	84	74	56	285	241	44	146	139
2013-01-10	23.58333333	41.98412698	9.361833553	1.31171667	5.793699661	4.834337349	6.919889503	-8.3	-12.3	-3.6	41.3	5	2013	0	4	0	-6.66	Seoul	556	370	186	299	257	161	68	93	99	62	298	258	40	149	149
2013-01-11	33.45833333	57.14634146						-3.2	-7.9	1.4	50.5	6	2013	0	4	0	-6.04	Seoul	630	433	197	347	283	146	71	75	85	61	362	303	59	196	166
2013-01-12	59.16666667	113.8613139						0	-2.7	4.2	70	7	2013	0	4	0	-5.02	Seoul	776	579	197	417	359	145	74	71	82	63	495	444	51	262	233
2013-01-13	82.83333333	159.4748428	17.96005741	2.197185343	29.72021891	26.835131	23.93448639	-0.5	-3	3.3	65.6	1	2013	0	4	0	-4.2	Seoul	672	514	158	352	320	131	74	57	75	56	426	369	57	213	213
2013-01-14	67.04166667	122.8020942						-2.1	-4.3	1.8	61.6	2	2013	0	4	0	-2.82	Seoul	599	436	163	340	259	146	65	81	84	62	320	292	28	186	134
2013-01-15	69.79166667	121.1112311						-2.1	-5.5	2	57	3	2013	0	4	0	-1.58	Seoul	553	380	173	280	273	145	61	84	81	64	303	258	45	148	155
2013-01-16	56.54166667	97.42526316	16.19581326	2.288646545	20.10056385	13.74110124	16.70879796	-2.6	-5.8	0.4	64.1	4	2013	0	4	0	-1.46	Seoul	607	407	200	336	271	150	82	68	92	58	324	266	58	168	156
2013-01-17	67.375	115.1940299						-5.8	-8.2	-2.5	62.9	5	2013	0	4	0	-2.62	Seoul	638	466	172	347	291	135	68	67	72	63	374	318	56	200	174
2013-01-18	33.875	58.12889366						-4.4	-9.2	0.2	51.9	6	2013	0	4	0	-3.4	Seoul	686	508	178	381	305	141	64	77	74	67	433	382	51	242	191
2013-01-19	44.58333333	81.82245989	4.507055427	1.567044867	18.48552764	14.14925746	3.4524973	0.5	-2.5	4.6	59.9	7	2013	0	4	0	-2.88	Seoul	881	681	200	463	418	157	80	77	88	69	568	502	66	287	281
2013-01-20	61.95833333	110.3318966						1.6	-2	4.1	55.8	1	2013	0	4	0	-2.14	Seoul	732	543	189	356	376	128	45	83	63	65	467	419	48	217	250
2013-01-21	21.21052632	32.45903479						2.2	1.1	4	83.6	2	2013	0	4	0	-1.18	Seoul	674	472	202	366	308	178	82	96	100	78	353	309	44	193	160
2013-01-22	8.909090909	15.38453159	3.553931325	0.770094521	4.443440746	3.7596368	2.515769309	3.8	2	6	74.3	3	2013	0	4	0	0.74	Seoul	579	413	166	304	275	136	71	65	69	67	326	276	50	167	159
2013-01-23	19.60869565	33.33406353						1.8	1	3.8	80.4	4	2013	0	4	0	1.98	Seoul	559	395	164	297	262	123	58	65	69	54	327	285	42	168	159
2013-01-24	34.29166667	65.18054054						-0.9	-6.7	2.4	57.6	5	2013	0	4	0	1.7	Seoul	611	440	171	333	278	126	69	57	71	55	372	319	53	200	172
2013-01-25	9.333333333	28.7772973	3.702880557	0.513515274	4.273916869	3.79424752	10.65234063	-9.1	-10.8	-6.5	37.5	6	2013	0	4	0	-0.44	Seoul	658	485	173	330	328	143	77	66	71	72	415	351	64	211	204
2013-01-26	14.125	30.63804348						-9.2	-11.9	-5.1	37	7	2013	0	4	0	-2.72	Seoul	768	609	159	402	366	139	68	71	69	70	531	485	46	274	257
2013-01-27	18.29166667	33.96791444						-7.3	-10.7	-3.9	44.9	1	2013	0	4	0	-4.94	Seoul	706	530	176	389	317	135	61	74	79	56	456	400	56	254	202
2013-01-28	29.04166667	54.62513543	11.34360231	2.018649756	15.69753091	9.269053736	10.09679197	-3.5	-8.9	0.2	56	2	2013	0	4	0	-6	Seoul	590	410	180	334	256	156	75	81	86	70	314	271	43	180	134
2013-01-29	37	72.39547414						2.2	-0.3	3.7	63.5	3	2013	0	4	0	-5.38	Seoul	531	370	161	302	229	156	83	73	96	60	274	237	37	149	125
2013-01-30	40.54166667	79.12781955						5.4	3.5	8.5	68.8	4	2013	1	4	0	-2.48	Seoul	568	400	168	288	280	125	52	73	69	56	349	301	48	176	173
2013-01-31	42.58333333	80.16398714						7.4	3.7	11.5	59.5	5	2013	1	4	0	0.84	Seoul	670	478	192	347	323	148	74	74	82	66	407	347	60	205	202
2013-02-01	22.21052632	36.00209424						7.3	3.7	9.3	85.8	6	2013	1	4	0	3.76	Seoul	793	563	230	443	350	150	76	74	85	65	485	408	77	265	220
2013-02-02	18.33333333	36.57712487						-1.1	-4.5	3.7	52.1	7	2013	1	4	0	4.24	Seoul	750	577	173	406	344	140	73	67	86	54	492	441	51	260	232
2013-02-03	13.5	27.55753138						-3.2	-5.8	-1.1	62.3	1	2013	1	4	0	3.16	Seoul	697	543	154	402	295	132	66	66	82	50	466	417	49	260	206
2013-02-04	19.13043478	30.41182682						-0.8	-3.3	2.5	77.1	2	2013	1	4	0	1.92	Seoul	588	418	170	332	256	123	59	64	70	53	346	297	49	192	154
2013-02-05	36.70833333	58.04188482						-0.6	-4	2.7	77	3	2013	1	4	0	0.32	Seoul	591	412	179	319	272	145	78	67	73	72	338	286	52	183	155
2013-02-06	31.5	52.30421053						-1.5	-3.1	0.2	75	4	2013	1	4	0	-1.44	Seoul	599	433	166	325	274	144	66	78	74	70	351	317	34	185	166
2013-02-07	13.875	34.12407992						-11.1	-13.8	-2.6	42.5	5	2013	0	4	0	-3.44	Seoul	736	551	185	394	342	147	76	71	78	69	457	402	55	247	210
2013-02-08	20.29166667	40.88667366						-11.5	-15.8	-6.1	39.3	6	2013	0	4	0	-5.1	Seoul	1081	868	213	607	474	171	81	90	88	83	759	693	66	434	325
2013-02-09	29.54166667	49.40771637						-7.2	-12.3	-2.6	55.5	7	2013	0	4	1	-6.38	Seoul	1265	1055	210	689	576	156	79	77	87	69	960	887	73	529	431
2013-02-10	29.04166667	47.48113208						-4	-8.4	-0.5	56.6	1	2013	0	4	1	-7.06	Seoul	1204	981	223	645	559	141	67	74	86	55	895	813	82	469	426
2013-02-11	18.375	31.07815846						-5.8	-10.4	-0.9	41.8	2	2013	0	4	1	-7.92	Seoul	798	585	213	435	363	145	67	78	85	60	500	440	60	273	227
2013-02-12	22.66666667	37.86143931						-3.8	-4.8	-1.9	55.6	3	2013	0	4	0	-6.46	Seoul	606	409	197	345	261	168	86	82	102	66	316	259	57	181	135
2013-02-13	30	52.9989418						-1.3	-6.3	2.9	59.6	4	2013	0	4	0	-4.42	Seoul	630	442	188	345	285	151	79	72	89	62	345	294	51	183	162
2013-02-14	39.20833333	73.82191781						1.1	-2.6	5.2	60.1	5	2013	0	4	0	-2.76	Seoul	646	445	201	336	310	166	80	86	89	77	367	307	60	187	180
2013-02-15	24.95833333	51.49001052	5.299753663	0.802777535	6.710141178	4.850413183	5.08619435	-1.2	-5.2	1.5	48.4	6	2013	0	4	0	-2.2	Seoul	738	506	232	390	348	156	70	86	85	71	438	360	78	222	216
2013-02-16	20.70833333	40.27870564						-2.6	-7	2.6	38.8	7	2013	1	4	0	-1.56	Seoul	779	587	192	432	347	133	55	78	80	53	492	446	46	271	221
2013-02-17	23.41666667	46.06875						2.3	-2.1	5.8	44.5	1	2013	1	4	0	-0.34	Seoul	687	527	160	380	307	120	53	67	68	52	438	392	46	252	186
2013-02-18	21.5	49.16772824						0.5	-2.5	3.1	49.8	2	2013	1	4	0	0.02	Seoul	608	434	174	344	264	123	67	56	67	56	340	285	55	192	148
2013-02-19	11.66666667	33.50210526						-2.9	-7.1	0.6	27.5	3	2013	1	4	0	-0.78	Seoul	564	376	188	319	245	145	64	81	82	63	301	251	50	166	135
2013-02-20	14.625	33.8197065						-4.8	-8.7	0	35.3	4	2013	1	4	0	-1.5	Seoul	590	403	187	328	262	150	74	76	79	71	313	259	54	181	132
2013-02-21	19.04166667	38.66981132						-1.7	-5.3	2.5	49	5	2013	1	4	0	-1.32	Seoul	642	441	201	323	319	145	62	83	75	70	362	308	54	182	180
2013-02-22	33.26086957	63.98951782						0.5	-3.1	4.3	57.1	6	2013	1	4	0	-1.68	Seoul	696	516	180	371	325	139	70	69	78	61	418	365	53	217	201
2013-02-23	16.79166667	39.84864301						-0.9	-4.4	2.4	45.9	7	2013	1	4	0	-1.96	Seoul	840	662	178	442	398	142	75	67	87	55	561	503	58	281	280
2013-02-24	21.70833333	47.85208333						1.4	-2.4	5.3	42.4	1	2013	0	4	0	-1.1	Seoul	699	536	163	385	314	120	61	59	63	57	450	405	45	257	193
2013-02-25	24.16666667	52.83647799						3.3	-0.7	8.6	39.4	2	2013	0	4	0	0.52	Seoul	632	412	220	316	316	148	65	83	84	64	341	278	63	172	169
2013-02-26	30.20833333	64.6509434						4.8	2.5	7.5	56.4	3	2013	0	4	0	1.82	Seoul	618	434	184	340	278	143	81	62	82	61	347	289	58	188	159
2013-02-27	37.58333333	75.25586354	7.562046482	1.344992577	15.8797077	17.26157017	15.49871963	3.4	0.8	8.8	69.5	4	2013	0	4	0	2.4	Seoul	670	484	186	370	300	154	76	78	90	64	399	340	59	214	185
2013-02-28	37.95833333	84.84558824						6.7	-1.1	13.9	57.3	5	2013	0	4	0	3.92	Seoul	786	596	190	414	372	156	84	72	81	75	509	445	64	260	249
2013-03-01	18.83333333	53.0177268	6.217833401	1.234222441				0.8	-2.4	7.7	56.1	6	2013	0	1	1	3.8	Seoul	819	606	213	450	369	178	78	100	107	71	503	451	52	273	230
2013-03-02	17.91666667	36.90566038						-0.8	-4.4	3.1	42.6	7	2013	0	1	0	2.98	Seoul	750	551	199	382	368	160	75	85	87	73	466	405	61	231	235
2013-03-03	17.75	39.57366771						0.4	-3.5	4.8	50.3	1	2013	0	1	0	2.1	Seoul	677	485	192	335	342	127	64	63	77	50	428	355	73	197	231
2013-03-04	34.875	74.41201264						3.1	-0.7	8.9	58.6	2	2013	0	1	0	2.04	Seoul	578	378	200	304	274	162	83	79	89	73	291	240	51	136	155
2013-03-05	42.25	88.48996832	10.7494826	1.571238688	21.32882648	11.80484914	15.53437407	3.7	-0.7	9.1	51.8	3	2013	0	1	0	1.44	Seoul	556	373	183	329	227	159	88	71	101	58	280	216	64	160	120
2013-03-06	33.625	87.53446448						7.9	0.9	14.3	43.1	4	2013	0	1	0	2.86	Seoul	593	392	201	336	257	154	68	86	95	59	342	275	67	197	145
2013-03-07	50.875	135.8955224	11.04253213	2.356223926	3.459126619	4.206714323		8	4.3	11.7	74.1	5	2013	0	1	0	4.62	Seoul	615	421	194	346	269	166	80	86	97	69	345	289	56	188	157
2013-03-08	64.375	145.6819149	13.86098085	2.765230304	17.19677163	14.86688644		8.5	3.8	14.1	66	6	2013	0	1	0	6.24	Seoul	687	499	188	367	320	165	73	92	87	78	408	366	42	224	184
2013-03-09	62.625	149.8077325						13.2	6.2	23.8	48.8	7	2013	0	1	0	8.26	Seoul	850	651	199	479	371	154	69	85	92	62	573	515	58	320	253
2013-03-10	14.41666667	46.86087866						1.2	-1.5	7.9	32.5	1	2013	0	1	0	7.76	Seoul	687	520	167	384	303	132	55	77	82	50	457	414	43	253	204
2013-03-11	18.95833333	50.02328042	2.48378048	1.08935485	24.58745797	19.86678014		4.2	-2.6	12.1	33.4	2	2013	0	1	0	7.02	Seoul	603	408	195	354	249	137	75	62	77	60	351	277	74	213	138
2013-03-12	27.20833333	65.15327696						7.5	1.6	11.7	60.4	3	2013	0	1	0	6.92	Seoul	537	376	161	306	231	141	73	68	84	57	292	245	47	163	129
2013-03-13	17.05555556	27.87982833						5.2	1.8	8.4	64.5	4	2013	0	1	0	6.26	Seoul	579	401	178	305	274	148	71	77	84	64	315	273	42	163	152
2013-03-14	12.875	25.92667375	4.512521537	0.725138272	5.107988551	3.031114085		4.1	0.9	9.8	48.9	5	2013	1	1	0	4.44	Seoul	609	446	163	307	302	146	67	79	74	72	358	326	32	184	174
2013-03-15	26.08333333	53.30508475						4.6	0	10.5	43.4	6	2013	1	1	0	5.12	Seoul	687	496	191	382	305	153	82	71	73	80	408	347	61	237	171
2013-03-16	21.79166667	44.8593914						6.3	1.6	12.7	53.6	7	2013	1	1	0	5.54	Seoul	755	606	149	425	330	158	81	77	90	68	495	452	43	271	224
2013-03-17	27.125	53.63920751	8.699416048	1.380849387	9.157947813	6.491869406	13.85793521	8.2	3.4	15.9	57.5	1	2013	1	1	0	5.68	Seoul	659	493	166	360	299	144	69	75	77	67	413	374	39	234	179
2013-03-18	13.625	30.72903226						8.3	5.3	14.2	73	2	2013	1	1	0	6.3	Seoul	612	454	158	341	271	161	82	79	93	68	342	299	43	183	159
2013-03-19	21.70833333	50.35991379						8	5.2	11.4	61.1	3	2013	1	1	0	7.08	Seoul	580	418	162	326	254	160	72	88	95	65	332	303	29	169	163
2013-03-20	12.17391304	31.40834248						2.8	-2.5	8.5	51.9	4	2013	1	1	0	6.72	Seoul	590	431	159	341	249	139	69	70	71	68	342	303	39	207	135
2013-03-21	17.70833333	43.34516129	5.524979654	0.957348195	23.94149208	9.372806548	6.838811759	1.5	-4	7.2	34.3	5	2013	1	1	0	5.76	Seoul	638	469	169	343	295	161	79	82	100	61	361	322	39	188	173
2013-03-22	20.45833333	51.61971831						3.4	0.9	6.9	61.6	6	2013	0	1	0	4.8	Seoul	667	475	192	351	316	150	61	89	80	70	391	345	46	200	191
2013-03-23	22.04166667	64.46294307	6.956230407	1.179221653	8.419376381	5.871474804	7.850464889	5.4	-1.2	12.1	39	7	2013	0	1	0	4.22	Seoul	785	601	184	413	372	160	74	86	81	79	506	456	50	267	239
2013-03-24	20.70833333	46.66559486						5.1	1.8	10.2	47.4	1	2013	0	1	0	3.64	Seoul	633	464	169	333	300	140	68	72	84	56	384	342	42	193	191
2013-03-25	20.625	43.77177508						2.8	-0.7	7.8	40.3	2	2013	0	1	0	3.64	Seoul	623	441	182	347	276	146	69	77	85	61	341	302	39	182	159
2013-03-26	20.04166667	48.20403587						4.4	-0.9	10.4	39.9	3	2013	0	1	0	4.22	Seoul	546	400	146	283	263	139	76	63	76	63	303	262	41	153	150
2013-03-27	19.70833333	44.79690949						7.5	1.4	14.9	30.1	4	2013	0	1	0	5.04	Seoul	619	437	182	354	265	156	76	80	84	72	332	281	51	193	139
2013-03-28	18.20833333	41.91239316						7.3	4.4	12	42.1	5	2013	0	1	0	5.42	Seoul	608	444	164	355	253	121	58	63	64	57	374	328	46	221	153
2013-03-29	16.41666667	41.74394099	4.655926293	0.741565123	3.753518602	1.982967279		5.4	0.6	10.4	28.6	6	2013	0	1	0	5.48	Seoul	686	502	184	374	312	164	84	80	95	69	415	363	52	218	197
2013-03-30	21.75	44.96868476						4.9	2.3	10.2	43.1	7	2013	0	1	0	5.9	Seoul	742	553	189	401	341	154	77	77	85	69	474	421	53	253	221
2013-03-31	24.91666667	48.14989518						6.3	1	13.2	46.4	1	2013	0	1	0	6.28	Seoul	746	561	185	399	347	139	57	82	78	61	482	433	49	246	236
2013-04-01	35.83333333	69.44867725	5.013670644	1.170271928	13.99944433	7.335729666		9.2	3.3	13.4	44.5	2	2013	0	1	0	6.62	Seoul	726	499	227	394	332	166	75	91	92	74	410	351	59	225	185
2013-04-02	20.66666667	33.91566265						7.2	5.8	9.5	86.1	3	2013	0	1	0	6.6	Seoul	576	399	177	317	259	144	74	70	83	61	322	272	50	177	145
2013-04-03	31.33333333	60.12700107						7.9	3.9	14.1	64	4	2013	0	1	0	7.1	Seoul	580	417	163	313	267	144	76	68	82	62	321	271	50	172	149
2013-04-04	56.625	117.2150655	13.45801049	1.968444994	23.20028405	12.61416905		12.6	5.6	19.8	44.5	5	2013	0	1	0	8.64	Seoul	652	480	172	351	301	142	83	59	83	59	411	350	61	214	197
2013-04-05	81.79166667	160.4940541						14.6	10.1	19.9	42.1	6	2013	0	1	0	10.3	Seoul	723	543	180	382	341	155	92	63	90	65	447	395	52	232	215
2013-04-06	47.70588235	62.06489362						7.5	2.5	13	84.4	7	2013	0	1	0	9.96	Seoul	755	583	172	388	367	147	86	61	83	64	482	431	51	241	241
2013-04-07	11	21.44432662	3.860550672	0.595155533	7.438539901	3.591019263		5.1	2	9.6	57.3	1	2013	0	1	0	9.54	Seoul	734	562	172	388	346	137	67	70	79	58	460	413	47	235	225
2013-04-08	22.25	47.91395593						8	2.5	13.8	55.1	2	2013	0	1	0	9.56	Seoul	668	473	195	365	303	169	94	75	102	67	352	298	54	184	168
2013-04-09	17.5	61.13057671						6.2	3.2	10.7	50.8	3	2013	0	1	0	8.28	Seoul	527	369	158	286	241	124	56	68	57	67	287	250	37	155	132
2013-04-10	14.875	31.96753247						5	1.3	8.1	49.3	4	2013	0	1	0	6.36	Seoul	568	410	158	305	263	135	69	66	75	60	323	281	42	180	143
2013-04-11	16.04166667	39.13592233	11.00626503	2.038619282	4.095926928	3.758762828		5.5	3.7	9.6	54.5	5	2013	0	1	0	5.96	Seoul	563	402	161	292	271	127	62	65	69	58	306	264	42	151	155
2013-04-12	14.70833333	34.20392585						6.9	2.2	11.9	42.6	6	2013	0	1	0	6.32	Seoul	691	522	169	369	322	153	70	83	82	71	430	389	41	224	206
2013-04-13	18	48.19371728	13.80987688	2.944868069	4.121958453	4.664754421		11.4	3.4	17.5	38.6	7	2013	0	1	0	7	Seoul	813	627	186	421	392	140	65	75	79	61	541	488	53	273	268
2013-04-14	20.33333333	61.21943574						8.3	4.2	12.2	40.4	1	2013	0	1	0	7.42	Seoul	658	488	170	359	299	146	66	80	81	65	408	362	46	213	195
2013-04-15	15.375	53.30965005						7.5	2.6	12.5	31.5	2	2013	0	1	0	7.92	Seoul	588	399	189	327	261	151	75	76	92	59	317	261	56	174	143
2013-04-16	24.45833333	62.4039517	16.96018436	3.156472464	6.008981902	6.514112387		13.2	8.6	19.1	54.5	3	2013	1	1	0	9.46	Seoul	583	401	182	345	238	164	88	76	99	65	290	244	46	162	128
2013-04-17	22.16666667	44.4723127						14.8	10.3	20.6	62.3	4	2013	1	1	0	11.04	Seoul	497	344	153	272	225	122	59	63	64	58	270	225	45	148	122
2013-04-18	24.75	56.69296375						12.3	9	16.3	37.4	5	2013	1	1	0	11.22	Seoul	614	442	172	330	284	153	76	77	81	72	336	295	41	171	165
2013-04-19	18.45833333	35.91710388	3.467926759	0.473448698	2.692733164	3.53893637		9.8	5.1	15	27	6	2013	1	1	0	11.52	Seoul	664	491	173	359	305	159	78	81	88	71	396	358	38	215	181
2013-04-20	20.35	31.51125402						6.6	4	10.1	70.8	7	2013	1	1	0	11.34	Seoul	732	544	188	394	338	141	59	82	73	68	461	413	48	252	209
2013-04-21	34.75	64.5862069						9	4.2	15.3	58.8	1	2013	1	1	0	10.5	Seoul	649	483	166	367	282	141	65	76	78	63	390	347	43	216	174
2013-04-22	36.5	69.65052632	7.451874334	1.449933287	21.64722719	17.22576029	21.86010733	11.4	5.6	17.2	43.8	2	2013	1	1	0	9.82	Seoul	579	395	184	315	264	155	70	85	83	72	315	267	48	170	145
2013-04-23	28.04545455	49.08485499						11.2	9.7	14.8	59.3	3	2013	1	1	0	9.6	Seoul	591	402	189	325	266	147	62	85	77	70	320	270	50	182	138
2013-04-24	23	40.78842105						12.3	8.3	18	67	4	2013	0	1	0	10.1	Seoul	652	450	202	360	292	159	75	84	95	64	335	290	45	184	151
2013-04-25	42.31818182	68.01071811			15.54746869	25.89853366	22.06214992	9.3	7.9	13.8	78.9	5	2013	0	1	0	10.64	Seoul	591	419	172	302	289	135	60	75	63	72	336	294	42	176	160
2013-04-26	22.66666667	45.3251073						11.7	6.9	16.3	55	6	2013	0	1	0	11.18	Seoul	631	477	154	345	286	137	74	63	77	60	368	332	36	204	164
2013-04-27	27.04166667	52.90938511						12.8	8.2	18.5	51.4	7	2013	0	1	0	11.46	Seoul	747	565	182	410	337	158	77	81	92	66	458	416	42	246	212
2013-04-28	19.29166667	38.58044164						16	10.3	21.6	51	1	2013	0	1	0	12.42	Seoul	684	524	160	371	313	129	63	66	63	66	415	382	33	231	184
2013-04-29	23.91304348	42.47423764						13.5	9	17.7	67.6	2	2013	0	1	0	12.66	Seoul	585	419	166	320	265	135	68	67	66	69	313	274	39	172	141
2013-04-30	26.625	60.35639413						13.4	7.7	19.5	48.8	3	2013	0	1	0	13.48	Seoul	641	466	175	337	304	152	68	84	80	72	362	325	37	190	172
2013-05-01	10.20833333	40.48902821						13.2	8.7	18.6	52.4	4	2013	0	1	0	13.78	Seoul	632	437	195	330	302	156	73	83	78	78	353	304	49	184	169
2013-05-02	19.56521739	39.04973545						12.4	9	17.1	67.1	5	2013	0	1	0	13.7	Seoul	556	388	168	317	239	141	66	75	77	64	314	270	44	180	134
2013-05-03	28.95833333	50.18572928						12.6	9	18.2	64.8	6	2013	0	1	0	13.02	Seoul	638	463	175	339	299	139	69	70	77	62	368	320	48	188	180
2013-05-04	39.20833333	65.21684211						13.9	9.3	19.6	58.1	7	2013	0	1	0	13.1	Seoul	646	486	160	334	312	116	56	60	59	57	419	367	52	216	203
2013-05-05	34.375	53.61327713						14.3	9.2	20.6	51.8	1	2013	0	1	1	13.28	Seoul	672	521	151	356	316	138	71	67	83	55	421	389	32	211	210
2013-05-06	28.95833333	50.08677249						14.6	7.9	21.3	54	2	2013	0	1	0	13.56	Seoul	569	405	164	307	262	133	64	69	75	58	316	273	43	163	153
2013-05-07	43.5	74.88759279						18.7	11.9	26.7	41.4	3	2013	0	1	0	14.82	Seoul	604	437	167	345	259	150	72	78	80	70	325	279	46	195	130
2013-05-08	34.70833333	64.41207627						19.4	12.7	26.2	33.6	4	2013	0	1	0	16.18	Seoul	615	435	180	342	273	139	74	65	77	62	336	289	47	184	152
2013-05-09	37.625	68.45859873						18.1	14.7	23	55.3	5	2013	0	1	0	17.02	Seoul	633	486	147	372	261	132	72	60	81	51	362	326	36	204	158
2013-05-10	20.42857143	32.75212766						14	10.4	16.1	89.3	6	2013	0	1	0	16.96	Seoul	691	526	165	392	299	148	75	73	72	76	420	370	50	250	170
